# Supplementary material for: Gene expression predictions and networks in natural populations supports the omnigenic theory
Source: BMC Genomics. 2020 Jun 22;21:416. doi: 10.1186/s12864-020-06809-2 (PMC7310122; doi:10.1186/s12864-020-06809-2)
Supplement: Supplementary file 1 — Additional file 1 Suppl. Table 1. Module membership of each gene. [file 12864_2020_6809_MOESM1_ESM.csv]

Gene name	kME	Module Name
Potri.001G000200.1	0.112996526923321	grey
Potri.001G001400.1	0.437841979977069	grey
Potri.001G002800.1	0.286921335992337	grey
Potri.001G002900.1	-0.0806280997199752	grey
Potri.001G003000.1	0.282321158447108	grey
Potri.001G003900.1	0.331800368512732	grey
Potri.001G004000.1	-0.000458049826312729	grey
Potri.001G004700.1	0.0147753391346229	grey
Potri.001G005400.1	-0.053277950685052	grey
Potri.001G006200.1	0.0300458254412367	grey
Potri.001G006300.1	0.173301470517875	grey
Potri.001G006600.1	0.16027732844688	grey
Potri.001G007300.1	-0.164780247823235	grey
Potri.001G007700.1	0.151525049827365	grey
Potri.001G008300.1	0.0248422212310322	grey
Potri.001G008700.1	0.223422380353437	grey
Potri.001G008900.1	0.0684850030948089	grey
Potri.001G009100.1	-0.0842932972187116	grey
Potri.001G009200.1	-0.14523440166083	grey
Potri.001G010700.1	0.233390167962078	grey
Potri.001G012400.1	0.272869454726818	grey
Potri.001G013000.1	-0.0746928230321266	grey
Potri.001G013700.1	0.126866716542387	grey
Potri.001G015500.1	0.148526102880894	grey
Potri.001G015600.1	0.168650015455459	grey
Potri.001G017500.1	-0.110149880622942	grey
Potri.001G017700.1	0.102038500646975	grey
Potri.001G019700.1	0.278312337503244	grey
Potri.001G019900.1	-0.133758721652019	grey
Potri.001G020000.1	0.0340747978632084	grey
Potri.001G020100.1	-0.194502305806814	grey
Potri.001G020500.1	0.0390253575322519	grey
Potri.001G020600.1	0.0964389645392363	grey
Potri.001G020800.1	0.21831283312035	grey
Potri.001G021000.1	0.0256151467067803	grey
Potri.001G023000.1	0.0980282915655471	grey
Potri.001G023400.1	-0.183376845335281	grey
Potri.001G023500.1	0.222897891127853	grey
Potri.001G024400.1	0.250887900644458	grey
Potri.001G025700.1	0.0600324934749901	grey
Potri.001G026400.1	-0.0256616059547753	grey
Potri.001G026500.1	0.141262594678141	grey
Potri.001G026800.1	0.343962765478818	grey
Potri.001G027300.1	0.240751482459483	grey
Potri.001G028000.1	-0.247573770143227	grey
Potri.001G028900.1	0.252536934198914	grey
Potri.001G029300.1	0.0463650747150846	grey
Potri.001G029600.1	0.35264120913038	grey
Potri.001G029900.1	-0.0622726820270639	grey
Potri.001G032100.1	0.117345458483055	grey
Potri.001G032600.1	-0.138362672909506	grey
Potri.001G032700.1	-0.215949096279476	grey
Potri.001G033100.1	0.141413429118336	grey
Potri.001G033400.1	0.2264696683854	grey
Potri.001G033600.1	0.0708190504840124	grey
Potri.001G034100.1	-0.301009596956241	grey
Potri.001G034300.1	-0.0886544551504408	grey
Potri.001G035300.1	0.413650592926006	grey
Potri.001G035700.1	0.307394764017245	grey
Potri.001G035900.1	0.00122210297769666	grey
Potri.001G036600.1	0.0403756981168478	grey
Potri.001G038200.1	-0.302148050484067	grey
Potri.001G038400.1	0.0316195799459073	grey
Potri.001G039300.1	0.0700578569797898	grey
Potri.001G039700.1	-0.116661739362353	grey
Potri.001G040000.1	-0.126564760172888	grey
Potri.001G040300.1	-0.317010774542733	grey
Potri.001G040500.1	0.098253870503713	grey
Potri.001G040800.1	-0.0810633444397229	grey
Potri.001G040900.1	-0.205144555646161	grey
Potri.001G041100.1	-0.0687790016365173	grey
Potri.001G041200.1	-0.0460904778223239	grey
Potri.001G041600.1	-0.0913951956816682	grey
Potri.001G042300.1	0.244826525404762	grey
Potri.001G042700.1	0.0798878444625639	grey
Potri.001G043400.1	-0.0176301733411606	grey
Potri.001G043500.1	0.311256126798287	grey
Potri.001G043900.1	-0.131863342748607	grey
Potri.001G044300.1	0.062997264264472	grey
Potri.001G044400.1	0.0178336451239535	grey
Potri.001G045800.1	0.01517509219465	grey
Potri.001G046000.1	0.0932695397129085	grey
Potri.001G046200.1	-0.0890732232529142	grey
Potri.001G047000.1	0.0464001503909062	grey
Potri.001G048400.1	0.388130944543401	grey
Potri.001G048700.1	0.473995629043687	grey
Potri.001G048800.1	0.441937056973491	grey
Potri.001G048900.1	0.258737224717711	grey
Potri.001G049000.1	-0.00424208959737393	grey
Potri.001G049300.1	0.163473566530791	grey
Potri.001G050100.1	0.234428515532302	grey
Potri.001G050200.1	0.0564693239105187	grey
Potri.001G050700.1	0.247333579546729	grey
Potri.001G050800.1	-0.155680209727391	grey
Potri.001G051000.1	0.182037661160328	grey
Potri.001G051100.1	-0.20344946007276	grey
Potri.001G051900.1	-0.288951202116155	grey
Potri.001G052000.1	-0.0890362518663314	grey
Potri.001G052500.1	0.331705204602198	grey
Potri.001G052800.1	-0.293704606223245	grey
Potri.001G053000.1	0.0986067925561013	grey
Potri.001G054500.1	-0.261378995902001	grey
Potri.001G056300.1	0.445779809994261	grey
Potri.001G058800.1	0.115886246446746	grey
Potri.001G060100.1	0.378065870949255	grey
Potri.001G060800.1	0.378359607606794	grey
Potri.001G061000.1	0.359851411547912	grey
Potri.001G062300.1	0.111240204173906	grey
Potri.001G063100.1	0.12279540909586	grey
Potri.001G063200.1	-0.138910380025144	grey
Potri.001G063300.1	0.0808426904151717	grey
Potri.001G063400.1	-0.00477989274615133	grey
Potri.001G063500.1	0.184467205904152	grey
Potri.001G063700.1	0.16514638550761	grey
Potri.001G063800.1	-0.0797608357319692	grey
Potri.001G063900.1	0.100456424767008	grey
Potri.001G064100.1	0.0800822573374859	grey
Potri.001G064200.1	0.0372102519172147	grey
Potri.001G064300.1	0.107242455723912	grey
Potri.001G064500.1	0.160999302273248	grey
Potri.001G064600.1	0.109304654228809	grey
Potri.001G064900.1	0.118281535366496	grey
Potri.001G065000.1	-0.0753655387423357	grey
Potri.001G065200.1	-0.0936938797591747	grey
Potri.001G065300.1	0.0886674043625814	grey
Potri.001G065400.1	0.132712815175724	grey
Potri.001G065500.1	0.0116209234943165	grey
Potri.001G065800.1	0.384308400737949	grey
Potri.001G065900.1	0.00747709706073664	grey
Potri.001G066000.1	-0.0770446359991935	grey
Potri.001G066200.1	0.474864958301109	grey
Potri.001G066300.1	0.0644009267128371	grey
Potri.001G066500.1	0.203726013521313	grey
Potri.001G066600.1	0.267000431119442	grey
Potri.001G067600.1	-0.0493949426014731	grey
Potri.001G067900.1	-0.125805236240611	grey
Potri.001G069000.1	0.117839245706979	grey
Potri.001G069500.1	0.567980165718971	grey
Potri.001G070300.1	-0.141129067321065	grey
Potri.001G070600.1	0.0346184942041234	grey
Potri.001G070700.1	-0.0661508620781918	grey
Potri.001G070900.1	0.289830089079063	grey
Potri.001G072400.1	0.00135935372582936	grey
Potri.001G073000.1	0.121449192220804	grey
Potri.001G073100.1	-0.253413554350214	grey
Potri.001G074300.1	-0.0982843746607921	grey
Potri.001G075000.1	0.29803661376866	grey
Potri.001G075100.1	-0.162582314475193	grey
Potri.001G075400.1	-0.179469090921445	grey
Potri.001G075500.1	0.0642215964507305	grey
Potri.001G075700.1	-0.299729267740469	grey
Potri.001G075800.1	0.261577219715245	grey
Potri.001G077000.1	-0.248409162866959	grey
Potri.001G077300.1	0.0640008625070361	grey
Potri.001G077500.1	0.216800627039172	grey
Potri.001G077600.1	0.309310454014299	grey
Potri.001G077700.1	-0.159498669502009	grey
Potri.001G078300.1	-0.0623805257150608	grey
Potri.001G079300.1	0.29764405953348	grey
Potri.001G079500.1	0.0492698385714082	grey
Potri.001G080700.1	-0.232226908024676	grey
Potri.001G080800.1	0.325769023798313	grey
Potri.001G081000.1	-0.0908282491246788	grey
Potri.001G082000.1	0.140512554269868	grey
Potri.001G083400.1	0.122930933174127	grey
Potri.001G084500.1	-0.282984912448255	grey
Potri.001G085800.1	0.222963644856507	grey
Potri.001G086000.1	0.139915795024875	grey
Potri.001G087200.1	0.100886922220945	grey
Potri.001G088700.1	0.223483207941029	grey
Potri.001G089000.1	0.408839742849627	grey
Potri.001G089200.1	-0.00959700679422387	grey
Potri.001G090200.1	0.50026511236601	grey
Potri.001G090500.1	-0.383247284118345	grey
Potri.001G090800.1	0.0563143675973743	grey
Potri.001G092500.1	0.35093323196021	grey
Potri.001G093000.1	0.312368102591141	grey
Potri.001G093200.1	0.0144895972326956	grey
Potri.001G093300.1	0.123711369199605	grey
Potri.001G095000.1	-0.013425447072497	grey
Potri.001G095600.1	0.112847150992638	grey
Potri.001G096400.1	0.194433821220228	grey
Potri.001G096600.1	0.132532317792296	grey
Potri.001G096700.1	0.167123887244152	grey
Potri.001G097400.1	0.240416939438261	grey
Potri.001G097600.1	0.30172289863445	grey
Potri.001G097900.1	0.0256235483082121	grey
Potri.001G098700.1	0.0625899933400863	grey
Potri.001G100100.1	0.0452592102395855	grey
Potri.001G100200.1	0.545617344838967	grey
Potri.001G100300.1	0.379154924944982	grey
Potri.001G100400.1	0.0619583972221179	grey
Potri.001G101000.1	0.0772321494447129	grey
Potri.001G101100.1	-0.111395959478198	grey
Potri.001G101800.1	0.0868059113177576	grey
Potri.001G101900.1	0.235720745613831	grey
Potri.001G102100.1	0.196647271367245	grey
Potri.001G102600.1	-0.104417215749738	grey
Potri.001G103100.1	0.265444740917182	grey
Potri.001G103800.1	0.196959655844888	grey
Potri.001G103900.1	-0.141748012805277	grey
Potri.001G104200.1	-0.363764751711809	grey
Potri.001G104800.1	-0.00138770039825818	grey
Potri.001G105500.1	-0.435611459038614	grey
Potri.001G105600.1	-0.457260576740252	grey
Potri.001G105800.1	0.125742914961999	grey
Potri.001G106700.1	-0.142967153678379	grey
Potri.001G107100.1	0.0119262313747706	grey
Potri.001G108300.1	0.201184480504844	grey
Potri.001G108500.1	0.490880025530096	grey
Potri.001G109100.1	0.122633261612646	grey
Potri.001G109500.1	0.244027545996555	grey
Potri.001G109700.1	-0.223405265437756	grey
Potri.001G109800.1	-0.211155079898718	grey
Potri.001G110100.1	-0.46608935161904	grey
Potri.001G110200.1	-0.0900326768641967	grey
Potri.001G110900.1	0.524685774520814	grey
Potri.001G112400.1	-0.0417776377944435	grey
Potri.001G112500.1	-0.0537894013067203	grey
Potri.001G113800.1	0.317000390594629	grey
Potri.001G114200.1	0.17037125634901	grey
Potri.001G114400.1	0.130562599932411	grey
Potri.001G114600.1	0.166779377988167	grey
Potri.001G114800.1	-0.0588158738593852	grey
Potri.001G115500.1	0.165351978240712	grey
Potri.001G115700.1	0.106716501143348	grey
Potri.001G116200.1	0.139608932588402	grey
Potri.001G116300.1	0.281535246174487	grey
Potri.001G116700.1	0.116765100053868	grey
Potri.001G116800.1	-0.266706537342119	grey
Potri.001G117100.1	0.257807263152415	grey
Potri.001G117500.1	0.422460408685967	grey
Potri.001G117900.1	0.126600304063487	grey
Potri.001G118200.1	-0.255589499473601	grey
Potri.001G119000.1	0.184767723089334	grey
Potri.001G119300.1	0.254808563348731	grey
Potri.001G119600.1	-0.0418597183936078	grey
Potri.001G119800.1	-0.186943423565277	grey
Potri.001G120200.1	0.241936123725892	grey
Potri.001G120700.1	0.055129133457678	grey
Potri.001G121300.1	-0.178884750559131	grey
Potri.001G121800.1	-0.0276583405645296	grey
Potri.001G122100.1	-0.160638997376877	grey
Potri.001G122200.1	-0.31300118810786	grey
Potri.001G122800.1	0.528440836508413	grey
Potri.001G123300.1	-0.072673239996388	grey
Potri.001G123800.1	0.121933942079234	grey
Potri.001G124700.1	0.17162742452089	grey
Potri.001G126300.1	0.181363082466875	grey
Potri.001G126800.1	0.247484728158862	grey
Potri.001G127200.1	0.134741930045717	grey
Potri.001G128400.1	0.127855340007693	grey
Potri.001G128700.1	0.58716704248885	grey
Potri.001G129600.1	0.0885618765445361	grey
Potri.001G129700.1	-0.0827288869429435	grey
Potri.001G131100.1	-0.112694662829696	grey
Potri.001G131200.1	0.037341444210697	grey
Potri.001G131500.1	0.082967337623156	grey
Potri.001G132100.1	-0.0815794135435836	grey
Potri.001G132800.1	0.137541909563631	grey
Potri.001G133100.1	0.0971588691047227	grey
Potri.001G133300.1	-0.168335919757159	grey
Potri.001G133700.1	-0.410673581114715	grey
Potri.001G134700.1	0.0653843679409729	grey
Potri.001G134800.1	0.283413039104548	grey
Potri.001G136500.1	0.00104953418305211	grey
Potri.001G137300.1	0.269418812960314	grey
Potri.001G138000.1	0.184960618585075	grey
Potri.001G138200.1	0.0851178658376445	grey
Potri.001G138300.1	0.0867347992656985	grey
Potri.001G139100.1	0.387501339588785	grey
Potri.001G140000.1	0.0643663543007727	grey
Potri.001G140200.1	0.425691391129049	grey
Potri.001G140600.1	0.28567267877646	grey
Potri.001G141000.1	0.026959215138166	grey
Potri.001G141100.1	0.202972199308392	grey
Potri.001G141700.1	0.146885917690728	grey
Potri.001G141800.1	0.202403378379587	grey
Potri.001G142600.1	0.297382620447809	grey
Potri.001G142700.1	-0.062564221837933	grey
Potri.001G142800.1	-0.0507876009154151	grey
Potri.001G143000.1	-0.159880184983334	grey
Potri.001G143200.1	0.0503994434101974	grey
Potri.001G143300.1	-0.0212311135045566	grey
Potri.001G144100.1	-0.00309798398777973	grey
Potri.001G146000.1	0.0519600191348983	grey
Potri.001G148400.1	0.357943585853426	grey
Potri.001G150000.1	0.104583969892628	grey
Potri.001G150600.1	-0.188207667389457	grey
Potri.001G150800.1	0.26416567873745	grey
Potri.001G151000.1	-0.369922775419368	grey
Potri.001G151400.1	0.0949826518981185	grey
Potri.001G152000.1	0.254380826144401	grey
Potri.001G152100.1	-0.151486740503319	grey
Potri.001G152300.1	0.378524453686192	grey
Potri.001G152900.1	-0.16140621677794	grey
Potri.001G154300.1	-0.106140689617652	grey
Potri.001G154600.1	0.137590782071182	grey
Potri.001G155900.1	-0.0704659324420056	grey
Potri.001G156000.1	0.236974818021287	grey
Potri.001G156300.1	-0.225559159985939	grey
Potri.001G156500.1	-0.0862982294252078	grey
Potri.001G156600.1	0.149352173198908	grey
Potri.001G156800.1	-0.111859736598216	grey
Potri.001G157300.1	0.336082820587949	grey
Potri.001G158100.1	0.177829299351702	grey
Potri.001G158400.1	0.0290603275903441	grey
Potri.001G159800.1	0.331546983911143	grey
Potri.001G159900.1	0.0365520480670395	grey
Potri.001G160300.1	0.280254512910412	grey
Potri.001G160500.1	-0.0541006717235961	grey
Potri.001G161000.1	0.121143757462497	grey
Potri.001G162200.1	-0.104961487325272	grey
Potri.001G162400.1	0.472107969970903	grey
Potri.001G165000.1	0.260252056946945	grey
Potri.001G165400.1	0.150777046170363	grey
Potri.001G165500.1	0.12754695171478	grey
Potri.001G167600.1	-0.0919122090717471	grey
Potri.001G168100.1	0.467009506037514	grey
Potri.001G169100.1	0.132042722009661	grey
Potri.001G169200.1	-0.279415400137519	grey
Potri.001G169500.1	0.188643381713691	grey
Potri.001G170400.1	-0.336247652370799	grey
Potri.001G171300.1	0.322210622665905	grey
Potri.001G171400.1	0.420341580190045	grey
Potri.001G172400.1	0.0333397550856584	grey
Potri.001G173800.1	-0.0752684743403392	grey
Potri.001G174700.1	0.108966383062826	grey
Potri.001G174800.1	-0.0884904511217216	grey
Potri.001G174900.1	-0.398929298468821	grey
Potri.001G175000.1	-0.453965522649521	grey
Potri.001G178400.1	-0.339386965315762	grey
Potri.001G178500.1	0.194235379278999	grey
Potri.001G179300.1	-0.0850623856228261	grey
Potri.001G180900.1	-0.305039353037786	grey
Potri.001G181300.1	0.17353569861182	grey
Potri.001G181500.1	0.209499108215216	grey
Potri.001G182400.1	-0.315975224827716	grey
Potri.001G183000.1	0.649153694461184	grey
Potri.001G183800.1	-0.0807676801834341	grey
Potri.001G185100.1	0.021593808303258	grey
Potri.001G185200.1	-0.142798594763129	grey
Potri.001G185500.1	0.534600174560654	grey
Potri.001G185700.1	0.0901601341895526	grey
Potri.001G186100.1	0.457311416603758	grey
Potri.001G186400.1	0.100134541896806	grey
Potri.001G186800.1	-0.00508719840765768	grey
Potri.001G187300.1	0.0619675133199203	grey
Potri.001G187800.1	0.401263923228576	grey
Potri.001G187900.1	0.443728213127901	grey
Potri.001G188200.1	-0.33417687293472	grey
Potri.001G188300.1	0.10879323024655	grey
Potri.001G188600.1	0.0622685708935473	grey
Potri.001G189700.1	0.366692929454693	grey
Potri.001G190800.1	0.318188842740577	grey
Potri.001G190900.1	-0.267276516134237	grey
Potri.001G191600.1	-0.0637520220408478	grey
Potri.001G191900.1	-0.436833646366291	grey
Potri.001G192900.1	0.0524556916027132	grey
Potri.001G193600.1	0.109362147185838	grey
Potri.001G195000.1	0.0339506267653744	grey
Potri.001G195100.1	0.200873643854098	grey
Potri.001G195900.1	0.0225782788851465	grey
Potri.001G196100.1	-0.0292228816153658	grey
Potri.001G196200.1	0.0181636684544616	grey
Potri.001G196300.1	0.078867043405781	grey
Potri.001G197100.1	0.24567907921476	grey
Potri.001G198000.1	-0.168689434395333	grey
Potri.001G198400.1	-0.242323091258793	grey
Potri.001G200300.1	0.1883012209228	grey
Potri.001G201800.1	0.316820936206157	grey
Potri.001G203000.1	-0.1052499033726	grey
Potri.001G205900.1	0.0497581866857161	grey
Potri.001G206500.1	0.278125332548503	grey
Potri.001G206900.1	-0.295354492299564	grey
Potri.001G207300.1	0.07911492088311	grey
Potri.001G207400.1	-0.0675998614682517	grey
Potri.001G207700.1	-0.105150134327072	grey
Potri.001G208000.1	0.381253011034342	grey
Potri.001G208300.1	-0.245618805048957	grey
Potri.001G208800.1	0.17452159876022	grey
Potri.001G210100.1	0.185412782077728	grey
Potri.001G211200.1	0.257643591843578	grey
Potri.001G212000.1	-0.0213522597245355	grey
Potri.001G212100.1	0.142472696346784	grey
Potri.001G212900.1	0.00420369469180774	grey
Potri.001G213200.1	-0.403391587456709	grey
Potri.001G213400.1	-0.460413984300458	grey
Potri.001G213600.1	0.0932760601129323	grey
Potri.001G215200.1	0.498193826543822	grey
Potri.001G215400.1	-0.0996394548667653	grey
Potri.001G215900.1	0.0208105251698128	grey
Potri.001G216500.1	-0.470978501821478	grey
Potri.001G217800.1	0.213522245577922	grey
Potri.001G218900.1	0.38979614546972	grey
Potri.001G219900.1	-0.316551697064477	grey
Potri.001G220200.1	0.159141379256379	grey
Potri.001G221000.1	0.324787960270407	grey
Potri.001G221100.1	0.00501564661476	grey
Potri.001G221200.1	-0.0380884756935484	grey
Potri.001G221500.1	-0.131209595422075	grey
Potri.001G224400.1	0.494606649736109	grey
Potri.001G224500.1	0.0114108804221373	grey
Potri.001G226600.1	0.0175530475820189	grey
Potri.001G227800.1	-0.144120520075207	grey
Potri.001G230600.1	0.127849159719699	grey
Potri.001G232600.1	0.00138852701719668	grey
Potri.001G232700.1	-0.0436989153040395	grey
Potri.001G232800.1	-0.0842067378339598	grey
Potri.001G233000.1	0.244104614366466	grey
Potri.001G233100.1	-0.052068073044362	grey
Potri.001G233500.1	0.246503616465121	grey
Potri.001G234200.1	-0.263508851810062	grey
Potri.001G234500.1	-0.0538961053697594	grey
Potri.001G235600.1	0.162754846762512	grey
Potri.001G236300.1	0.26377856995962	grey
Potri.001G236700.1	-0.429822371413073	grey
Potri.001G238300.1	0.371019476805667	grey
Potri.001G239200.1	0.331058578514664	grey
Potri.001G239300.1	0.10014005229545	grey
Potri.001G239500.1	0.29775789913402	grey
Potri.001G240000.1	0.529891971702205	grey
Potri.001G242000.1	-0.191156477684436	grey
Potri.001G242800.1	-0.0111212068464655	grey
Potri.001G243600.1	0.0592928313878994	grey
Potri.001G244000.1	-0.1448195712678	grey
Potri.001G244200.1	0.129203247149485	grey
Potri.001G247100.1	0.485725978296081	grey
Potri.001G247300.1	0.0965575821901577	grey
Potri.001G248600.1	0.0458320419365929	grey
Potri.001G251100.1	-0.195287688160509	grey
Potri.001G253300.1	0.165725041682827	grey
Potri.001G254100.1	-0.0172505211175604	grey
Potri.001G255300.1	-0.007466620870396	grey
Potri.001G256000.1	0.148116894434979	grey
Potri.001G256200.1	0.069349062505747	grey
Potri.001G256400.1	-0.114401219745074	grey
Potri.001G257400.1	-0.044433928488558	grey
Potri.001G258600.1	0.210302720752487	grey
Potri.001G259100.1	-0.0506894709369427	grey
Potri.001G259300.1	0.0876605172405125	grey
Potri.001G259900.1	-0.0342987519260574	grey
Potri.001G260000.1	0.233011620226187	grey
Potri.001G260200.1	-0.0963507207887348	grey
Potri.001G260300.1	0.135860635954886	grey
Potri.001G261100.1	-0.0361212427287131	grey
Potri.001G261200.1	-0.105566301947935	grey
Potri.001G261800.1	0.125768991355922	grey
Potri.001G262500.1	0.191570830322265	grey
Potri.001G262800.1	0.21922672622207	grey
Potri.001G264600.1	-0.134635365784285	grey
Potri.001G264700.1	-0.138872333609009	grey
Potri.001G265300.1	0.247825778975782	grey
Potri.001G265500.1	0.154226302860514	grey
Potri.001G266300.1	-0.421183547481686	grey
Potri.001G266500.1	0.399562215842568	grey
Potri.001G266700.1	0.552396278416894	grey
Potri.001G266900.1	0.160032386518584	grey
Potri.001G267900.1	0.0920771845706289	grey
Potri.001G270700.1	-0.0794020629840939	grey
Potri.001G270900.1	0.0878406411526217	grey
Potri.001G272100.1	0.162547182416623	grey
Potri.001G272700.1	-0.104147846141513	grey
Potri.001G272900.1	0.179731570431074	grey
Potri.001G273600.1	0.0630659291008429	grey
Potri.001G274700.1	0.0782385723633642	grey
Potri.001G274800.1	0.143136973493181	grey
Potri.001G275600.1	-0.0206753407082793	grey
Potri.001G277300.1	0.25976866912637	grey
Potri.001G277600.1	0.0646126016464912	grey
Potri.001G279100.1	0.177955271264265	grey
Potri.001G279200.1	-0.215134789516387	grey
Potri.001G279300.1	0.250232339527425	grey
Potri.001G280100.1	-0.0663277135421124	grey
Potri.001G281500.1	0.0280528104066066	grey
Potri.001G281900.1	0.353845071019716	grey
Potri.001G282600.1	0.268404481979396	grey
Potri.001G282900.1	0.100199146746847	grey
Potri.001G283200.1	0.0128307014136183	grey
Potri.001G283400.1	0.0572794663573264	grey
Potri.001G283700.1	0.0434664711730438	grey
Potri.001G284000.1	-0.00467258816050111	grey
Potri.001G284200.1	0.0382025736179967	grey
Potri.001G284300.1	0.0342579788801327	grey
Potri.001G284700.1	0.0538727580956325	grey
Potri.001G285000.1	0.414619109303061	grey
Potri.001G285200.1	0.0533390885666496	grey
Potri.001G286700.1	0.0776792781751672	grey
Potri.001G287000.1	0.211692149331578	grey
Potri.001G288400.1	-0.176104263397201	grey
Potri.001G291200.1	0.0738012646352258	grey
Potri.001G292200.1	-0.0339018834935704	grey
Potri.001G292300.1	0.404414764505559	grey
Potri.001G292600.1	0.0874400382482566	grey
Potri.001G293000.1	0.21478189104477	grey
Potri.001G293300.1	-0.174161608688445	grey
Potri.001G293600.1	0.551984871636812	grey
Potri.001G294200.1	-0.104672367938601	grey
Potri.001G294400.1	0.194712247911327	grey
Potri.001G294800.1	0.0600493227348695	grey
Potri.001G295300.1	-0.184432251363485	grey
Potri.001G295400.1	-0.0779281756417092	grey
Potri.001G295700.1	-0.0994682199499711	grey
Potri.001G296100.1	-0.0849133545431756	grey
Potri.001G297300.1	-0.0185299709773645	grey
Potri.001G297800.1	0.00457930160997438	grey
Potri.001G298500.1	0.613273060708655	grey
Potri.001G298600.1	0.286837472515884	grey
Potri.001G298800.1	0.278970128212748	grey
Potri.001G299100.1	-0.296351724997987	grey
Potri.001G299600.1	0.169471368670075	grey
Potri.001G299700.1	0.185437098809389	grey
Potri.001G300200.1	0.0536502015038217	grey
Potri.001G300700.1	0.0353394801776167	grey
Potri.001G301400.1	0.106246160990955	grey
Potri.001G301500.1	0.131767884583055	grey
Potri.001G301700.1	0.266666680139046	grey
Potri.001G302200.1	0.0540652631217128	grey
Potri.001G302400.1	0.394119316383127	grey
Potri.001G302600.1	0.0379467744316621	grey
Potri.001G302800.1	-0.23368638742834	grey
Potri.001G302900.1	0.122560088499273	grey
Potri.001G304100.1	0.0906557024175284	grey
Potri.001G304400.1	-0.126616763850522	grey
Potri.001G305200.1	0.0985200801549941	grey
Potri.001G305600.1	-0.0280057981729211	grey
Potri.001G306800.1	0.26615224869211	grey
Potri.001G307500.1	0.28057071403452	grey
Potri.001G307600.1	-0.182187003892704	grey
Potri.001G308200.1	0.0829476853262905	grey
Potri.001G308300.1	0.263824591186308	grey
Potri.001G308800.1	-0.139807840076407	grey
Potri.001G309100.1	0.114816477576856	grey
Potri.001G310300.1	0.11105775718179	grey
Potri.001G310500.1	0.285248906357459	grey
Potri.001G312100.1	0.544442249370781	grey
Potri.001G314400.1	-0.0448695759161633	grey
Potri.001G315400.1	0.170214275623699	grey
Potri.001G316100.1	0.307889421779733	grey
Potri.001G316900.1	0.111187364233562	grey
Potri.001G317000.1	0.103271756959315	grey
Potri.001G317400.1	0.0808224781046055	grey
Potri.001G319200.1	0.103791122333567	grey
Potri.001G319300.1	0.446887308383099	grey
Potri.001G319500.1	0.108331261396945	grey
Potri.001G319700.1	-0.0560954049873733	grey
Potri.001G320700.1	-0.224577075031006	grey
Potri.001G322400.1	0.17591129619337	grey
Potri.001G322600.1	-0.158720296547972	grey
Potri.001G322900.1	0.459920208083106	grey
Potri.001G323400.1	0.104609104907747	grey
Potri.001G323600.1	0.0242500109351016	grey
Potri.001G323700.1	0.0446840474887305	grey
Potri.001G324000.1	0.276414008328992	grey
Potri.001G324100.1	-0.0304543979348118	grey
Potri.001G324200.1	-0.174504750650764	grey
Potri.001G324400.1	0.186733166851803	grey
Potri.001G324800.1	0.239858383005044	grey
Potri.001G325500.1	0.0518302643625829	grey
Potri.001G325800.1	-0.00577691052398879	grey
Potri.001G326200.1	-0.392446873884507	grey
Potri.001G327200.1	0.0597960449480861	grey
Potri.001G327300.1	-0.268281199629516	grey
Potri.001G327400.1	0.0126601591774779	grey
Potri.001G327800.1	0.161347802915664	grey
Potri.001G329600.1	0.173720015533445	grey
Potri.001G330600.1	0.222057730244217	grey
Potri.001G331300.1	0.181089380407045	grey
Potri.001G332400.1	-0.193240377865338	grey
Potri.001G333300.1	0.342401114052375	grey
Potri.001G335100.1	-0.252421132929783	grey
Potri.001G335200.1	-0.29507209392455	grey
Potri.001G336000.1	0.00532320951254074	grey
Potri.001G336500.1	0.229427412755549	grey
Potri.001G336700.1	0.148328793041964	grey
Potri.001G337100.1	0.306134819135079	grey
Potri.001G337400.1	0.0860176215194993	grey
Potri.001G337600.1	0.160376366662995	grey
Potri.001G338200.1	0.386830321697223	grey
Potri.001G338500.1	0.00724516836651668	grey
Potri.001G338800.1	0.0637731599577533	grey
Potri.001G339400.1	-0.027996880032832	grey
Potri.001G339500.1	0.239675464575171	grey
Potri.001G342800.1	0.234681250613161	grey
Potri.001G344700.1	0.0932074084141426	grey
Potri.001G347300.1	0.0973554427580704	grey
Potri.001G347600.1	-0.0868764385946825	grey
Potri.001G348100.1	0.199354432517126	grey
Potri.001G348900.1	0.270802193258925	grey
Potri.001G349700.1	-0.0167369347497714	grey
Potri.001G349800.1	0.234840742958051	grey
Potri.001G349900.1	0.0452544688633651	grey
Potri.001G350800.1	0.111897738469601	grey
Potri.001G351300.1	0.140788306067756	grey
Potri.001G352000.1	0.0941843690970369	grey
Potri.001G352500.1	0.0106222853232153	grey
Potri.001G353000.1	0.544478789576048	grey
Potri.001G353100.1	0.0269815738190291	grey
Potri.001G354200.1	0.16739947242158	grey
Potri.001G355000.1	0.288803966212591	grey
Potri.001G355100.1	0.108659445427025	grey
Potri.001G355400.1	0.164391953722801	grey
Potri.001G356200.1	0.333542274109736	grey
Potri.001G357400.1	-0.00908981507921101	grey
Potri.001G358500.1	-0.0446881677375978	grey
Potri.001G358600.1	0.353917792800976	grey
Potri.001G358800.1	-0.00775113905646505	grey
Potri.001G359400.1	0.108797078526484	grey
Potri.001G359500.1	0.44360764966892	grey
Potri.001G360600.1	0.111539366118863	grey
Potri.001G361700.1	-0.0779376748747086	grey
Potri.001G363200.1	-0.135951515279351	grey
Potri.001G363400.1	-0.118987718599854	grey
Potri.001G363500.1	0.227439373463435	grey
Potri.001G364000.1	-0.210608491937421	grey
Potri.001G364800.1	-0.0301987241666295	grey
Potri.001G365100.1	0.0861956811166719	grey
Potri.001G365500.1	-0.11640191357816	grey
Potri.001G365800.1	0.0234363129140642	grey
Potri.001G366100.1	0.0770758763017206	grey
Potri.001G367600.1	0.224247410624979	grey
Potri.001G368700.1	0.222078081698741	grey
Potri.001G369100.1	0.355311304915025	grey
Potri.001G370300.1	0.388495955451031	grey
Potri.001G370600.1	0.0233760767977345	grey
Potri.001G370900.1	0.131149041217168	grey
Potri.001G371600.1	0.197517070769249	grey
Potri.001G372400.1	0.0715550192881319	grey
Potri.001G372800.1	0.407123436685637	grey
Potri.001G374300.1	0.0949546341801637	grey
Potri.001G375000.1	-0.00015748832384489	grey
Potri.001G375200.1	0.114604685720651	grey
Potri.001G375300.1	-0.392539617424504	grey
Potri.001G375400.1	-0.364998963582476	grey
Potri.001G375900.1	-0.247273913043701	grey
Potri.001G377800.1	0.259661914778172	grey
Potri.001G378400.1	0.0867401102510517	grey
Potri.001G378800.1	-0.107507088562257	grey
Potri.001G379200.1	0.0118935020677489	grey
Potri.001G379700.1	0.406267373738292	grey
Potri.001G379900.1	0.0712296935304441	grey
Potri.001G380400.1	0.14239231050856	grey
Potri.001G380700.1	-0.161047866293274	grey
Potri.001G380800.1	0.138029649576879	grey
Potri.001G380900.1	0.192396527962359	grey
Potri.001G381600.1	0.463359893140047	grey
Potri.001G381700.1	0.202018625367407	grey
Potri.001G381900.1	0.388661062153046	grey
Potri.001G383400.1	-0.0578196919816939	grey
Potri.001G384100.1	0.209418570833292	grey
Potri.001G384200.1	0.0698794269370409	grey
Potri.001G384300.1	0.0131867822108623	grey
Potri.001G385200.1	0.102955654150658	grey
Potri.001G387100.1	0.167684524941661	grey
Potri.001G388600.1	0.118535616793155	grey
Potri.001G389100.1	-0.324714124073436	grey
Potri.001G389200.1	-0.267783178744135	grey
Potri.001G389400.1	-0.122977892626164	grey
Potri.001G389600.1	0.0216587412675684	grey
Potri.001G390000.1	0.246999577937511	grey
Potri.001G390200.1	0.652209652033928	grey
Potri.001G390700.1	0.0976617730218597	grey
Potri.001G391200.1	-0.0272566725623059	grey
Potri.001G392000.1	0.405621335201278	grey
Potri.001G392600.1	-0.144241609591204	grey
Potri.001G393000.1	0.398192141338711	grey
Potri.001G393200.1	-0.010501405779454	grey
Potri.001G393600.1	0.0286301439359727	grey
Potri.001G394400.1	0.12223465329245	grey
Potri.001G394700.1	0.101634296049716	grey
Potri.001G395000.1	0.2705810248829	grey
Potri.001G397100.1	0.34472026856867	grey
Potri.001G398100.1	0.183231574296291	grey
Potri.001G398200.1	0.0436275658133215	grey
Potri.001G398400.1	-0.0123966375313823	grey
Potri.001G398700.1	-0.184236774438183	grey
Potri.001G398900.1	0.190569396164991	grey
Potri.001G399100.1	-0.148991007946805	grey
Potri.001G399300.1	-0.321632515936833	grey
Potri.001G399800.1	0.00579903808369511	grey
Potri.001G400900.1	0.165121173822601	grey
Potri.001G401100.1	-0.0787480705098286	grey
Potri.001G401600.1	-0.493670322816317	grey
Potri.001G402000.1	-0.0286304664142398	grey
Potri.001G402800.1	-0.0646178157909421	grey
Potri.001G403900.1	-0.378914157932788	grey
Potri.001G404700.1	0.0683341301183184	grey
Potri.001G404800.1	0.138299917155534	grey
Potri.001G404900.1	0.177162639224234	grey
Potri.001G405100.1	0.187089811695906	grey
Potri.001G405400.1	-0.0552797654692152	grey
Potri.001G405800.1	-0.159561989200727	grey
Potri.001G406600.1	-0.163399666347716	grey
Potri.001G406800.1	-0.228943474212269	grey
Potri.001G406900.1	-0.259214029649892	grey
Potri.001G407300.1	0.338619842668021	grey
Potri.001G407600.1	-0.0733316190041901	grey
Potri.001G408000.1	0.144252121378791	grey
Potri.001G409100.1	-0.0164993412046399	grey
Potri.001G409400.1	-0.165757696378835	grey
Potri.001G410100.1	0.228646332956448	grey
Potri.001G411500.1	-0.144067830199298	grey
Potri.001G411700.1	-0.229117649239047	grey
Potri.001G412400.1	0.0610389586309842	grey
Potri.001G412600.1	-0.188064215847499	grey
Potri.001G413500.1	0.053108560072647	grey
Potri.001G413700.1	0.397719119182765	grey
Potri.001G413900.1	0.218488523060205	grey
Potri.001G414000.1	-0.109062858501797	grey
Potri.001G414200.1	-0.0399266076407359	grey
Potri.001G415000.1	0.331257839801817	grey
Potri.001G415300.1	-0.0153005095109693	grey
Potri.001G416100.1	0.154862389853382	grey
Potri.001G416500.1	0.00225666328234823	grey
Potri.001G417200.1	0.388141849894903	grey
Potri.001G419000.1	-0.198127009979788	grey
Potri.001G419700.1	-0.057630681704155	grey
Potri.001G419800.1	0.315576215254899	grey
Potri.001G420500.1	0.0493444562820381	grey
Potri.001G420600.1	-0.412198838236649	grey
Potri.001G420800.1	-0.0996884306203281	grey
Potri.001G421400.1	0.161267743808993	grey
Potri.001G421800.1	-0.192907403174513	grey
Potri.001G422100.1	-0.191003514029118	grey
Potri.001G422200.1	-0.387882535327681	grey
Potri.001G422600.1	0.175932055151755	grey
Potri.001G422800.1	0.139125963722481	grey
Potri.001G422900.1	0.209237505164784	grey
Potri.001G423000.1	0.360011356783357	grey
Potri.001G423400.1	-0.0208383190375592	grey
Potri.001G423700.1	0.154132659972528	grey
Potri.001G425400.1	-0.0458967005120652	grey
Potri.001G425500.1	0.161101441191292	grey
Potri.001G425600.1	-0.115389762043936	grey
Potri.001G425800.1	0.0814603812035784	grey
Potri.001G425900.1	-0.0602578168688774	grey
Potri.001G426200.1	-0.0701786700381808	grey
Potri.001G426500.1	-0.0147120178925166	grey
Potri.001G426600.1	0.297355330050488	grey
Potri.001G426800.1	-0.292521181561472	grey
Potri.001G426900.1	0.11448377265328	grey
Potri.001G427300.1	0.138289689433686	grey
Potri.001G427500.1	-0.0366884677420816	grey
Potri.001G427600.1	0.318978378606887	grey
Potri.001G427700.1	0.157259927943246	grey
Potri.001G428200.1	0.194046150098523	grey
Potri.001G428400.1	0.0561014001663625	grey
Potri.001G428800.1	0.232073932764275	grey
Potri.001G429000.1	0.120602010923226	grey
Potri.001G429100.1	0.119385491265133	grey
Potri.001G429300.1	-0.109799951646031	grey
Potri.001G429500.1	-0.0396843520708101	grey
Potri.001G429600.1	-0.172435852306815	grey
Potri.001G429700.1	0.279088178941547	grey
Potri.001G429800.1	0.264212458967582	grey
Potri.001G429900.1	-0.0193194403545928	grey
Potri.001G430100.1	0.0558665548857441	grey
Potri.001G430200.1	-0.240096239084104	grey
Potri.001G430400.1	-0.113049384096688	grey
Potri.001G431400.1	0.095301625034687	grey
Potri.001G431600.1	0.22189760293622	grey
Potri.001G431700.1	0.127802452394616	grey
Potri.001G431900.1	-0.0360750289985993	grey
Potri.001G432000.1	-0.0702812297681217	grey
Potri.001G432200.1	0.177432302332317	grey
Potri.001G432300.1	0.275283424221766	grey
Potri.001G432900.1	0.0551321837196486	grey
Potri.001G433000.1	0.0530333705966416	grey
Potri.001G433100.1	0.120998586227787	grey
Potri.001G433400.1	0.0729995439453379	grey
Potri.001G433500.1	0.121856669902283	grey
Potri.001G433600.1	-0.290175404489587	grey
Potri.001G433700.1	0.00314491021541844	grey
Potri.001G433900.1	-0.345941462133703	grey
Potri.001G434000.1	0.0971536798630641	grey
Potri.001G434100.1	0.0385185048752779	grey
Potri.001G434200.1	0.323734970550942	grey
Potri.001G434300.1	0.130192236460659	grey
Potri.001G434600.1	0.25844716910367	grey
Potri.001G434700.1	-0.158204052057874	grey
Potri.001G435000.1	-0.13985338506459	grey
Potri.001G435100.1	-0.0319940401701826	grey
Potri.001G435800.1	-0.0592792420142078	grey
Potri.001G436400.1	0.0471139376182556	grey
Potri.001G436700.1	-0.0949835124606833	grey
Potri.001G436900.1	0.218823442144733	grey
Potri.001G437100.1	0.0519566721574658	grey
Potri.001G437800.1	0.362165478344647	grey
Potri.001G437900.1	0.0960749695046996	grey
Potri.001G438500.1	0.044593588930793	grey
Potri.001G438700.1	-0.167434582850403	grey
Potri.001G439000.1	-0.292300435763117	grey
Potri.001G439800.1	-0.0313671126132228	grey
Potri.001G440800.1	-0.221856219988631	grey
Potri.001G440900.1	-0.139371817269262	grey
Potri.001G441300.1	0.00849997484552499	grey
Potri.001G441400.1	-0.0123057412435364	grey
Potri.001G442000.1	0.061659716794145	grey
Potri.001G442300.1	0.359869287708271	grey
Potri.001G443100.1	0.0668671326447663	grey
Potri.001G443400.1	-0.181008543706668	grey
Potri.001G443500.1	0.00823290938144157	grey
Potri.001G443700.1	-0.260270679482516	grey
Potri.001G443800.1	0.110613840480533	grey
Potri.001G443900.1	-0.176613932835598	grey
Potri.001G445000.1	0.00229149748257025	grey
Potri.001G445200.1	0.00750348981725451	grey
Potri.001G445300.1	-0.273447892472386	grey
Potri.001G445400.1	-0.000324991722031275	grey
Potri.001G445600.1	-0.381082464623292	grey
Potri.001G445700.1	-0.215570008029841	grey
Potri.001G446000.1	0.308151655988617	grey
Potri.001G446100.1	-0.278740548328963	grey
Potri.001G446300.1	-0.192748255617428	grey
Potri.001G446400.1	-0.162204072427624	grey
Potri.001G446500.1	-0.222506809070257	grey
Potri.001G446700.1	-0.0110819614455947	grey
Potri.001G447000.1	-0.0313801324663395	grey
Potri.001G447100.1	0.243539514237809	grey
Potri.001G447200.1	0.0431858290907788	grey
Potri.001G447300.1	-0.0412051194529267	grey
Potri.001G447900.1	0.125590412218113	grey
Potri.001G448600.1	0.105520811541228	grey
Potri.001G449400.1	0.254244502836572	grey
Potri.001G449600.1	-0.329219711132912	grey
Potri.001G449800.1	0.0220487181965775	grey
Potri.001G450000.1	0.00351835436599797	grey
Potri.001G450300.1	-0.0302161657817707	grey
Potri.001G450400.1	0.0824064039512604	grey
Potri.001G451300.1	0.0464434622493054	grey
Potri.001G451500.1	0.00106776089131269	grey
Potri.001G452300.1	0.352441986070152	grey
Potri.001G453700.1	0.0144320774536909	grey
Potri.001G455200.1	-0.0506494159022492	grey
Potri.001G455500.1	-0.0232122439923623	grey
Potri.001G455800.1	0.129116594182895	grey
Potri.001G456100.1	-0.208854699363849	grey
Potri.001G456700.1	-0.275087420259911	grey
Potri.001G458100.1	0.0665177570029522	grey
Potri.001G459000.1	-0.0991219443870308	grey
Potri.001G459300.1	0.0517231457485112	grey
Potri.001G459400.1	0.320103216356989	grey
Potri.001G460700.1	0.252275755879471	grey
Potri.001G462500.1	0.26793949752514	grey
Potri.001G462600.1	0.0908294406362407	grey
Potri.001G462800.1	0.354046725376606	grey
Potri.001G463900.1	-0.0965096955084707	grey
Potri.001G464500.1	-0.110675088893747	grey
Potri.001G466200.1	-0.161708310187779	grey
Potri.001G466700.1	-0.12787184195232	grey
Potri.001G466900.1	0.0334559926172399	grey
Potri.001G467500.1	-0.0604354066703327	grey
Potri.001G468000.1	-0.361127007577049	grey
Potri.001G468900.1	0.0610490950591736	grey
Potri.001G469000.1	-0.171509700310475	grey
Potri.001G470200.1	0.373524929731938	grey
Potri.001G470300.1	0.26345019197669	grey
Potri.001G471600.1	0.133157958885682	grey
Potri.001G472000.1	0.140235452402789	grey
Potri.001G472800.1	-0.291734406778926	grey
Potri.001G473100.1	0.312940369265834	grey
Potri.001G473300.1	0.132966041758668	grey
Potri.002G000300.1	-0.00757419451831926	grey
Potri.002G001800.1	-0.28646197035341	grey
Potri.002G003300.1	0.0902240148428982	grey
Potri.002G003700.1	0.281876222940989	grey
Potri.002G003800.1	0.000441840572679017	grey
Potri.002G004300.1	-0.091025233240583	grey
Potri.002G004500.1	-0.0982352347234297	grey
Potri.002G005500.1	0.177426164980668	grey
Potri.002G005800.1	0.1880945614211	grey
Potri.002G006500.1	-0.167751050762286	grey
Potri.002G007700.1	0.0490534406370204	grey
Potri.002G008000.1	0.111437726098883	grey
Potri.002G008100.1	-0.10552806189077	grey
Potri.002G008400.1	0.0554424487186374	grey
Potri.002G008900.1	-0.132689505928172	grey
Potri.002G009300.1	0.230404972089922	grey
Potri.002G009400.1	0.195876586709206	grey
Potri.002G009700.1	0.100386495011381	grey
Potri.002G010300.1	-0.0766933523693954	grey
Potri.002G011400.1	0.00620210826273336	grey
Potri.002G012100.1	0.152879260584427	grey
Potri.002G012500.1	-0.161272299858878	grey
Potri.002G013400.1	0.0161323231927061	grey
Potri.002G013800.1	-0.0341475012416929	grey
Potri.002G014000.1	-0.0286599160007117	grey
Potri.002G015400.1	0.287984904474628	grey
Potri.002G016100.1	-0.179858143068022	grey
Potri.002G017800.1	0.0517719029243599	grey
Potri.002G018000.1	0.325233039866638	grey
Potri.002G018700.1	-0.0709544724153626	grey
Potri.002G019400.1	0.16116967533317	grey
Potri.002G020300.1	-0.0712944711302846	grey
Potri.002G020500.1	-0.242047209619084	grey
Potri.002G021600.1	0.0782668797006075	grey
Potri.002G024200.1	0.131401440621704	grey
Potri.002G024500.1	-0.376551167362767	grey
Potri.002G024800.1	-0.083186935064593	grey
Potri.002G025000.1	0.119165966175425	grey
Potri.002G026500.1	0.0637952156775572	grey
Potri.002G027000.1	0.274139206697606	grey
Potri.002G028000.1	-0.166828997945051	grey
Potri.002G030500.1	0.254745624811981	grey
Potri.002G030700.1	0.0582742919270507	grey
Potri.002G031200.1	-0.209503174572599	grey
Potri.002G033000.1	-0.0659043157787454	grey
Potri.002G033100.1	0.173972020446977	grey
Potri.002G033900.1	0.249396820621105	grey
Potri.002G034500.1	-0.0410482982060793	grey
Potri.002G034600.1	-0.0955084941292116	grey
Potri.002G035200.1	0.266618117574756	grey
Potri.002G036500.1	0.443967260342024	grey
Potri.002G037000.1	0.213913570939892	grey
Potri.002G037200.1	0.327557247038852	grey
Potri.002G037300.1	-0.173402414746503	grey
Potri.002G037400.1	0.273701312114896	grey
Potri.002G037600.1	0.135064437470914	grey
Potri.002G038600.1	-0.126884168548041	grey
Potri.002G039500.1	0.166045016191846	grey
Potri.002G039600.1	0.0967931806931282	grey
Potri.002G039700.1	-0.133408761857397	grey
Potri.002G040400.1	-0.0302952308233267	grey
Potri.002G040500.1	-0.0382338219533716	grey
Potri.002G041000.1	0.174760291223067	grey
Potri.002G041100.1	-0.129411367244238	grey
Potri.002G042900.1	-0.252120557793112	grey
Potri.002G043700.1	-0.148250524828615	grey
Potri.002G044200.1	-0.142240306223702	grey
Potri.002G044900.1	-0.077919876305327	grey
Potri.002G045000.1	0.113056305088437	grey
Potri.002G045200.1	-0.360301771650861	grey
Potri.002G045600.1	-0.0207564398109494	grey
Potri.002G046600.1	0.0131283089340207	grey
Potri.002G047000.1	-0.0545019021908204	grey
Potri.002G047200.1	0.226813509581289	grey
Potri.002G048700.1	0.403752545176714	grey
Potri.002G048900.1	0.677083539181693	grey
Potri.002G049600.1	0.172859208318625	grey
Potri.002G050100.1	0.0574077378955862	grey
Potri.002G052100.1	0.129500367188806	grey
Potri.002G053200.1	0.0682598807701612	grey
Potri.002G053300.1	0.153374650056254	grey
Potri.002G053400.1	0.019778289277132	grey
Potri.002G053600.1	0.438504859213669	grey
Potri.002G055200.1	-0.126457208787694	grey
Potri.002G056000.1	0.351985106260174	grey
Potri.002G056100.1	0.0949016208784963	grey
Potri.002G056500.1	0.156443613964345	grey
Potri.002G057100.1	0.174938443992985	grey
Potri.002G057300.1	0.109605166528354	grey
Potri.002G058000.1	0.164240784115736	grey
Potri.002G058200.1	0.0196655421484865	grey
Potri.002G060000.1	-0.103261431522359	grey
Potri.002G060800.1	-0.131319217442869	grey
Potri.002G062000.1	-0.0492360701835597	grey
Potri.002G062200.1	0.260525466605656	grey
Potri.002G062400.1	-0.386947848593662	grey
Potri.002G062500.1	-0.00565186901359748	grey
Potri.002G062700.1	-0.0356017148505529	grey
Potri.002G062800.1	0.562234347955081	grey
Potri.002G064100.1	-0.115537639940173	grey
Potri.002G066800.1	-0.0873050755633266	grey
Potri.002G066900.1	0.167226123120722	grey
Potri.002G068300.1	0.265240441522485	grey
Potri.002G070100.1	0.125407557453204	grey
Potri.002G070700.1	-0.134497531443726	grey
Potri.002G071400.1	0.24261456523153	grey
Potri.002G072900.1	0.572390540599391	grey
Potri.002G073300.1	0.126588909864138	grey
Potri.002G073500.1	0.177362193770109	grey
Potri.002G073800.1	-0.10975977319415	grey
Potri.002G074000.1	-0.0357494859655648	grey
Potri.002G074100.1	-0.104372028719836	grey
Potri.002G074600.1	0.20283011414005	grey
Potri.002G074700.1	0.488639362967121	grey
Potri.002G074900.1	-0.100817685329259	grey
Potri.002G075300.1	0.253363058157113	grey
Potri.002G075900.1	-0.0428732329036262	grey
Potri.002G076000.1	0.000268781096203499	grey
Potri.002G076100.1	0.00848667446565986	grey
Potri.002G076800.1	-0.333677840620005	grey
Potri.002G078200.1	0.0615891264984314	grey
Potri.002G078400.1	0.135819120781725	grey
Potri.002G078500.1	0.00825220971738904	grey
Potri.002G078600.1	-0.0758099159789721	grey
Potri.002G079000.1	-0.0730915197985848	grey
Potri.002G079700.1	0.267253411508928	grey
Potri.002G081700.1	0.000179004810435887	grey
Potri.002G082400.1	0.529324752311908	grey
Potri.002G083000.1	0.215914423654234	grey
Potri.002G084000.1	0.126251097173817	grey
Potri.002G085400.1	0.361454897083002	grey
Potri.002G085600.1	-0.363317602142574	grey
Potri.002G086100.1	-0.330133963122339	grey
Potri.002G086300.1	-0.169288128902826	grey
Potri.002G086800.1	-0.104341916697766	grey
Potri.002G087200.1	-0.152940701466085	grey
Potri.002G087700.1	0.264262726634745	grey
Potri.002G088400.1	0.325899310131985	grey
Potri.002G089000.1	0.129499729651721	grey
Potri.002G090300.1	-0.181779182876666	grey
Potri.002G091400.1	0.488596061728532	grey
Potri.002G091900.1	0.398822736145075	grey
Potri.002G092000.1	-0.0245827686694004	grey
Potri.002G092200.1	-0.21341477797064	grey
Potri.002G092300.1	0.185494049350336	grey
Potri.002G092500.1	0.0928324648590588	grey
Potri.002G094400.1	0.326768558005211	grey
Potri.002G097800.1	0.223330064837921	grey
Potri.002G097900.1	0.115875695321286	grey
Potri.002G098300.1	0.0138400093825924	grey
Potri.002G098400.1	-0.161122641699843	grey
Potri.002G099000.1	0.313056313865296	grey
Potri.002G099400.1	-0.0316200877840699	grey
Potri.002G099600.1	0.168990913615414	grey
Potri.002G100700.1	0.352230155238606	grey
Potri.002G101500.1	0.00840894545699652	grey
Potri.002G102100.1	0.467703761123735	grey
Potri.002G102300.1	-0.0345976395040976	grey
Potri.002G102400.1	0.0467960875972127	grey
Potri.002G102600.1	0.164581076598682	grey
Potri.002G103300.1	0.123391974577844	grey
Potri.002G104200.1	0.255227774057773	grey
Potri.002G104700.1	-0.161486478779264	grey
Potri.002G105300.1	-0.0592020602592347	grey
Potri.002G105500.1	0.415341388788346	grey
Potri.002G106600.1	0.455497516092304	grey
Potri.002G107600.1	0.000220779013551314	grey
Potri.002G107700.1	0.0333377533868211	grey
Potri.002G107800.1	-0.0825282493389615	grey
Potri.002G109100.1	-0.0118012942576222	grey
Potri.002G109800.1	0.292986860922241	grey
Potri.002G110100.1	-0.109048774068811	grey
Potri.002G111100.1	-0.147082454247465	grey
Potri.002G111300.1	0.203808105470542	grey
Potri.002G114300.1	0.129552821916705	grey
Potri.002G114900.1	0.142743245636666	grey
Potri.002G115100.1	-0.166657299476593	grey
Potri.002G115300.1	-0.128259913453067	grey
Potri.002G115800.1	0.46614038148263	grey
Potri.002G116500.1	-0.0583637309520287	grey
Potri.002G117000.1	-0.116237300269052	grey
Potri.002G118100.1	0.0585514808231223	grey
Potri.002G118500.1	0.0579337731287178	grey
Potri.002G118600.1	0.570921477320333	grey
Potri.002G119000.1	0.10800466448592	grey
Potri.002G120300.1	0.1942020910898	grey
Potri.002G121500.1	0.545313497606601	grey
Potri.002G123300.1	0.260980950524915	grey
Potri.002G123900.1	0.0563060026314387	grey
Potri.002G124700.1	-0.0363669985449566	grey
Potri.002G124900.1	0.0898013778373407	grey
Potri.002G125700.1	0.145507715155985	grey
Potri.002G126100.1	-0.140280029554909	grey
Potri.002G126200.1	0.0152930444207543	grey
Potri.002G126700.1	-0.0707448452817572	grey
Potri.002G127400.1	0.28119996961098	grey
Potri.002G127600.1	0.175262235080407	grey
Potri.002G127700.1	-0.0871617960475001	grey
Potri.002G128200.1	-0.106406232412544	grey
Potri.002G129000.1	0.427909663222756	grey
Potri.002G129200.1	0.390273161187114	grey
Potri.002G130200.1	0.199862141500154	grey
Potri.002G130900.1	-0.0564869610664939	grey
Potri.002G131800.1	-0.350186192920772	grey
Potri.002G131900.1	-0.0937522044238366	grey
Potri.002G132200.1	0.360747723519264	grey
Potri.002G132500.1	0.0977469452512119	grey
Potri.002G133000.1	0.21195927902451	grey
Potri.002G133100.1	-0.108856321805762	grey
Potri.002G133900.1	0.191921198857827	grey
Potri.002G134400.1	0.0821349007221129	grey
Potri.002G134500.1	-0.000560319325828736	grey
Potri.002G134800.1	-0.253544646803653	grey
Potri.002G136200.1	0.170658660867332	grey
Potri.002G136500.1	-0.253581710386965	grey
Potri.002G136600.1	-0.0424749858429601	grey
Potri.002G136700.1	0.257134695904348	grey
Potri.002G137100.1	0.248105881206642	grey
Potri.002G137600.1	0.592463966831167	grey
Potri.002G139000.1	0.111353128717792	grey
Potri.002G140800.1	0.297774971022472	grey
Potri.002G141000.1	-0.0145555259179024	grey
Potri.002G141100.1	0.304489962805058	grey
Potri.002G141600.1	-0.0980466725691874	grey
Potri.002G142000.1	0.0444908170962079	grey
Potri.002G142400.1	0.112309451688694	grey
Potri.002G143900.1	0.167140188593609	grey
Potri.002G144200.1	-0.0614727953433418	grey
Potri.002G144900.1	0.281946480874652	grey
Potri.002G145200.1	-0.351613852069775	grey
Potri.002G145900.1	-0.180523280520222	grey
Potri.002G146100.1	0.100229565533894	grey
Potri.002G146300.1	0.0311272401184722	grey
Potri.002G146600.1	0.137556371485919	grey
Potri.002G146900.1	0.167227926598475	grey
Potri.002G147200.1	0.118806277282148	grey
Potri.002G147300.1	0.027197538408686	grey
Potri.002G150700.1	-0.160253117028373	grey
Potri.002G151800.1	0.190132763226963	grey
Potri.002G152800.1	0.280584635780537	grey
Potri.002G152900.1	0.425772087019929	grey
Potri.002G154400.1	-0.183416097818031	grey
Potri.002G155900.1	0.0123674480091493	grey
Potri.002G156300.1	0.143998850001875	grey
Potri.002G156500.1	-0.198783442730659	grey
Potri.002G157300.1	0.0874626985561192	grey
Potri.002G157400.1	-0.0230182876825187	grey
Potri.002G157600.1	0.437213347942164	grey
Potri.002G157900.1	0.0075222787325036	grey
Potri.002G158000.1	-0.0423506098162332	grey
Potri.002G158500.1	0.171400904911365	grey
Potri.002G158600.1	0.333818028739865	grey
Potri.002G159300.1	0.386132663529295	grey
Potri.002G159800.1	-0.238812160458588	grey
Potri.002G160500.1	0.209987437974081	grey
Potri.002G160800.1	-0.181986535700584	grey
Potri.002G161500.1	0.207685751388065	grey
Potri.002G162300.1	0.0738777699984006	grey
Potri.002G162600.1	0.104425610093756	grey
Potri.002G163600.1	-0.266676781981107	grey
Potri.002G164000.1	0.258028710125126	grey
Potri.002G164100.1	0.058900266749921	grey
Potri.002G165900.1	0.0126331325750328	grey
Potri.002G166100.1	0.265468395927302	grey
Potri.002G168300.1	-0.438056303075416	grey
Potri.002G169900.1	0.454869174016439	grey
Potri.002G170200.1	0.0719221265369294	grey
Potri.002G170800.1	-0.0136617434265887	grey
Potri.002G171100.1	-0.305491285480526	grey
Potri.002G172800.1	0.427758364355433	grey
Potri.002G173400.1	-0.102352852412228	grey
Potri.002G173600.1	-0.0628240911784295	grey
Potri.002G174700.1	0.369877309713967	grey
Potri.002G175100.1	0.119212456704016	grey
Potri.002G175600.1	0.0946784230666736	grey
Potri.002G176000.1	0.304972898814214	grey
Potri.002G176100.1	0.0862026447024873	grey
Potri.002G176200.1	0.0958465464994005	grey
Potri.002G176400.1	0.0384335141295542	grey
Potri.002G177300.1	-0.0253986915648858	grey
Potri.002G177800.1	-0.00496603849716423	grey
Potri.002G179300.1	0.393569492900384	grey
Potri.002G180300.1	0.223464373745774	grey
Potri.002G180400.1	0.120501171257141	grey
Potri.002G181800.1	0.273791880859014	grey
Potri.002G183500.1	0.0638747668789766	grey
Potri.002G185400.1	0.0711949858882998	grey
Potri.002G185900.1	-0.226063825305609	grey
Potri.002G186100.1	0.222466005127099	grey
Potri.002G187200.1	0.522409457815232	grey
Potri.002G187400.1	-0.0987891130810781	grey
Potri.002G187500.1	0.0366988043897953	grey
Potri.002G187700.1	0.048942682825751	grey
Potri.002G188100.1	0.44446026050711	grey
Potri.002G188800.1	0.296458160431962	grey
Potri.002G189200.1	0.328971607552701	grey
Potri.002G189500.1	0.0570028237536691	grey
Potri.002G189700.1	0.37687039270201	grey
Potri.002G190300.1	0.323063216202605	grey
Potri.002G190600.1	-0.122188681946049	grey
Potri.002G191000.1	-0.30308114411716	grey
Potri.002G191300.1	0.553294772645611	grey
Potri.002G192400.1	0.396996453100002	grey
Potri.002G192600.1	-0.266971033523008	grey
Potri.002G193400.1	-0.262117745366071	grey
Potri.002G193700.1	-0.0710492860796518	grey
Potri.002G194200.1	-0.136341171710964	grey
Potri.002G194300.1	0.0267640410696703	grey
Potri.002G195800.1	0.151220962284754	grey
Potri.002G196500.1	-0.0341321040912591	grey
Potri.002G196600.1	0.20585795046425	grey
Potri.002G196800.1	0.0546003505221156	grey
Potri.002G197300.1	-0.35964808430093	grey
Potri.002G199100.1	0.0366041323435846	grey
Potri.002G199400.1	0.106707283467372	grey
Potri.002G200500.1	-0.107182751271709	grey
Potri.002G200700.1	0.17555671938846	grey
Potri.002G200800.1	-0.38039499471945	grey
Potri.002G202400.1	0.137397294957963	grey
Potri.002G202500.1	0.0186501613627383	grey
Potri.002G202700.1	0.181439617455226	grey
Potri.002G203400.1	-0.179425640815219	grey
Potri.002G204000.1	-0.164175539998231	grey
Potri.002G204700.1	0.206114924088588	grey
Potri.002G205400.1	0.188777172247555	grey
Potri.002G205700.1	0.153199017098035	grey
Potri.002G206200.1	0.571089464339428	grey
Potri.002G207100.1	0.124749800609908	grey
Potri.002G207300.1	0.0139441426961262	grey
Potri.002G207800.1	0.322743820216657	grey
Potri.002G208200.1	-0.0479770344365985	grey
Potri.002G208700.1	0.139624647160793	grey
Potri.002G210700.1	0.175758395740721	grey
Potri.002G212100.1	0.174524546437166	grey
Potri.002G212400.1	-0.163624051557974	grey
Potri.002G212800.1	-0.0825585111181999	grey
Potri.002G214100.1	-0.201305712368748	grey
Potri.002G214500.1	0.168263809147069	grey
Potri.002G214700.1	0.25584005799416	grey
Potri.002G215600.1	0.587312933250735	grey
Potri.002G216500.1	-0.0795970169457796	grey
Potri.002G216600.1	-0.0134006299396028	grey
Potri.002G216700.1	-0.209628277649988	grey
Potri.002G218500.1	-0.00482233166351462	grey
Potri.002G219200.1	0.35377792675369	grey
Potri.002G219300.1	0.275711011211727	grey
Potri.002G220000.1	0.0419398391478516	grey
Potri.002G220200.1	0.294153193374036	grey
Potri.002G220300.1	0.186370660095383	grey
Potri.002G220900.1	0.0871948719065006	grey
Potri.002G221500.1	-0.0865950273698806	grey
Potri.002G222000.1	-0.427366388317917	grey
Potri.002G222200.1	0.512980566528628	grey
Potri.002G222800.1	0.303056065698414	grey
Potri.002G224000.1	-0.261636436917741	grey
Potri.002G224700.1	-0.13330914278603	grey
Potri.002G225000.1	-0.147662577951746	grey
Potri.002G225100.1	-0.192793338266517	grey
Potri.002G225900.1	-0.512652752450238	grey
Potri.002G227500.1	0.10818243485902	grey
Potri.002G228100.1	0.0635456696668293	grey
Potri.002G228500.1	0.214901421430919	grey
Potri.002G229000.1	0.391864443160273	grey
Potri.002G229800.1	0.172715352252825	grey
Potri.002G230600.1	0.314444681887941	grey
Potri.002G233800.1	0.183751041340741	grey
Potri.002G234000.1	0.195618997653905	grey
Potri.002G234100.1	0.15505106290459	grey
Potri.002G234200.1	0.198398679154974	grey
Potri.002G234300.1	0.141481116426641	grey
Potri.002G235700.1	0.508077606052474	grey
Potri.002G235800.1	-0.318089262299701	grey
Potri.002G235900.1	0.210159025921778	grey
Potri.002G236000.1	0.383597246407328	grey
Potri.002G236100.1	0.121834763215387	grey
Potri.002G236400.1	0.0825898856407713	grey
Potri.002G236700.1	0.201624536864957	grey
Potri.002G237400.1	0.153580776456205	grey
Potri.002G237500.1	0.109297987825546	grey
Potri.002G238000.1	0.642937670152418	grey
Potri.002G238200.1	0.101762802583699	grey
Potri.002G238400.1	0.116339287232988	grey
Potri.002G238500.1	0.118572600839738	grey
Potri.002G239100.1	-0.285223466503575	grey
Potri.002G239200.1	-0.298510261960375	grey
Potri.002G240300.1	0.0445398103031499	grey
Potri.002G240800.1	0.122773870354237	grey
Potri.002G241500.1	-0.014709509381589	grey
Potri.002G242000.1	0.214053297677666	grey
Potri.002G242800.1	0.0306916422963645	grey
Potri.002G243700.1	0.241279210143256	grey
Potri.002G243900.1	-0.209838493118754	grey
Potri.002G244600.1	0.313750914413564	grey
Potri.002G244900.1	0.0947958132050788	grey
Potri.002G245000.1	0.144539792107106	grey
Potri.002G245100.1	0.00141207533030995	grey
Potri.002G245700.1	0.0662139305948933	grey
Potri.002G245800.1	0.143274914073278	grey
Potri.002G246600.1	-0.0105349486204604	grey
Potri.002G246900.1	0.27219206076369	grey
Potri.002G247400.1	-0.061028184890852	grey
Potri.002G248300.1	0.079616674282721	grey
Potri.002G248700.1	0.319128036911251	grey
Potri.002G250200.1	0.388019064809098	grey
Potri.002G251000.1	0.0269911167736788	grey
Potri.002G252400.1	-0.237126193112422	grey
Potri.002G252800.1	0.404070784155757	grey
Potri.002G253000.1	-0.140144912591937	grey
Potri.002G253100.1	0.375746740954223	grey
Potri.002G253700.1	0.0452318595009882	grey
Potri.002G254500.1	0.0990514398574567	grey
Potri.002G254600.1	-0.0442399345314265	grey
Potri.002G254700.1	0.0544802982651124	grey
Potri.002G254800.1	0.365239070833943	grey
Potri.002G255100.1	0.240179705129668	grey
Potri.002G256300.1	0.0694709717566369	grey
Potri.002G257500.1	0.0778295035893789	grey
Potri.002G258700.1	-0.18717521991811	grey
Potri.002G258900.1	0.30444318884645	grey
Potri.002G259300.1	-0.225882794430394	grey
Potri.002G260300.1	0.305426229533381	grey
Potri.002G260800.1	0.130184388478218	grey
Potri.002G262000.1	0.392695411180743	grey
Potri.002G262200.1	0.236441456565424	grey
Potri.002G263400.1	0.238923225982261	grey
Potri.002G263600.1	-0.246600447990556	grey
Potri.003G000200.1	0.0766306198703536	grey
Potri.003G000300.1	-0.0746697272811824	grey
Potri.003G001800.1	-0.0529118357350078	grey
Potri.003G002300.1	0.451202049213313	grey
Potri.003G002900.1	0.504494353991746	grey
Potri.003G003400.1	0.286859814820295	grey
Potri.003G003700.1	-0.421210243778062	grey
Potri.003G004200.1	-0.0442629032887454	grey
Potri.003G004400.1	0.146883792167296	grey
Potri.003G004600.1	-0.031228364936353	grey
Potri.003G004800.1	-0.173163201802363	grey
Potri.003G005100.1	-0.212144069710841	grey
Potri.003G005200.1	-0.215930411443327	grey
Potri.003G005700.1	0.364569512598079	grey
Potri.003G006100.1	-0.0963777995569224	grey
Potri.003G006300.1	0.207415491608678	grey
Potri.003G006500.1	0.369802686251761	grey
Potri.003G006600.1	0.00447460400051981	grey
Potri.003G006700.1	0.103913377513202	grey
Potri.003G006800.1	0.413249372914827	grey
Potri.003G007500.1	-0.203544250614048	grey
Potri.003G007700.1	-0.186622522199181	grey
Potri.003G008100.1	0.466761768499816	grey
Potri.003G008700.1	0.163769109595397	grey
Potri.003G009000.1	-0.0820767392898589	grey
Potri.003G009900.1	0.368897156383417	grey
Potri.003G010200.1	-0.0570460533105792	grey
Potri.003G010600.1	-0.0680724427720763	grey
Potri.003G010800.1	-0.109622708279438	grey
Potri.003G010900.1	0.0745829239979545	grey
Potri.003G011100.1	-0.0743970954677515	grey
Potri.003G012200.1	0.286613421891353	grey
Potri.003G012600.1	-0.249745732516383	grey
Potri.003G012700.1	-0.0355260518675904	grey
Potri.003G012800.1	-0.0664143572614345	grey
Potri.003G013000.1	0.056464374853604	grey
Potri.003G013100.1	0.058658920153997	grey
Potri.003G013200.1	-0.0151785799162162	grey
Potri.003G013300.1	-0.068319312374367	grey
Potri.003G013400.1	0.132965377277468	grey
Potri.003G013500.1	-0.193422965716151	grey
Potri.003G013700.1	-0.0048698053838769	grey
Potri.003G013800.1	-0.108079946909845	grey
Potri.003G013900.1	0.233932254065491	grey
Potri.003G014000.1	0.107115191008953	grey
Potri.003G014200.1	0.237096502974652	grey
Potri.003G014500.1	-0.11503131456464	grey
Potri.003G015700.1	0.379230630626222	grey
Potri.003G016300.1	-0.25886112766803	grey
Potri.003G016600.1	-0.075937694561805	grey
Potri.003G016800.1	0.125659143121045	grey
Potri.003G016900.1	-0.14199732850381	grey
Potri.003G017100.1	0.187606160982366	grey
Potri.003G017200.1	-0.129696703532672	grey
Potri.003G017700.1	0.0317003399586326	grey
Potri.003G018000.1	0.00651035745839688	grey
Potri.003G018200.1	-0.106160493412299	grey
Potri.003G019000.1	-0.107547690640271	grey
Potri.003G019300.1	-0.0457715194738609	grey
Potri.003G019500.1	0.340545223392032	grey
Potri.003G019600.1	0.240582853464886	grey
Potri.003G019900.1	-0.433925493802208	grey
Potri.003G020200.1	0.390347336269371	grey
Potri.003G020500.1	0.161214509136935	grey
Potri.003G020700.1	0.22026167736378	grey
Potri.003G021500.1	-0.015996477235416	grey
Potri.003G021900.1	0.371814682190775	grey
Potri.003G023400.1	0.091496767769439	grey
Potri.003G023600.1	0.0442659986080638	grey
Potri.003G024500.1	0.129581705109791	grey
Potri.003G025000.1	-0.0538762983009149	grey
Potri.003G025200.1	-0.163071725953178	grey
Potri.003G025400.1	0.344881283930015	grey
Potri.003G025500.1	0.011585991827531	grey
Potri.003G026000.1	0.40419217576218	grey
Potri.003G026900.1	0.0525168120606107	grey
Potri.003G027100.1	0.151661688064086	grey
Potri.003G027200.1	0.0454831837450771	grey
Potri.003G027300.1	-0.0568534241051382	grey
Potri.003G027400.1	0.0970204558952288	grey
Potri.003G027500.1	0.25798877393123	grey
Potri.003G027600.1	0.0987755866863563	grey
Potri.003G027800.1	0.188567427174179	grey
Potri.003G027900.1	0.250228527388697	grey
Potri.003G028000.1	0.0743617561619066	grey
Potri.003G028100.1	0.188713637762526	grey
Potri.003G028300.1	-0.0900190019651238	grey
Potri.003G028400.1	0.146150275498868	grey
Potri.003G028500.1	0.0727856809737316	grey
Potri.003G028600.1	0.184815396977745	grey
Potri.003G028700.1	-0.0187606874434885	grey
Potri.003G029000.1	-0.173982906253331	grey
Potri.003G029100.1	0.0842373558619639	grey
Potri.003G029300.1	-0.0766125666355294	grey
Potri.003G029400.1	0.166236155149827	grey
Potri.003G029500.1	-0.0511800981375165	grey
Potri.003G029600.1	-0.0688969629622354	grey
Potri.003G030500.1	0.075558033187204	grey
Potri.003G030700.1	-0.00260366999058649	grey
Potri.003G031700.1	-0.10738835815054	grey
Potri.003G031800.1	0.229250466106273	grey
Potri.003G032300.1	-0.286770111352224	grey
Potri.003G032800.1	-0.179069252461149	grey
Potri.003G033500.1	0.107199414722649	grey
Potri.003G033900.1	-0.160199565314831	grey
Potri.003G034000.1	-0.321913820264356	grey
Potri.003G034300.1	-0.0941424709491838	grey
Potri.003G034600.1	0.176183411843321	grey
Potri.003G034900.1	0.254970997113379	grey
Potri.003G035200.1	0.0393678147524095	grey
Potri.003G036100.1	-0.243814385786743	grey
Potri.003G036700.1	0.214954846048415	grey
Potri.003G037500.1	0.0980933556165558	grey
Potri.003G037600.1	-0.144154942493408	grey
Potri.003G038200.1	-0.091549550460317	grey
Potri.003G039000.1	0.0832405153365274	grey
Potri.003G039200.1	-0.0885672491313338	grey
Potri.003G040200.1	0.14279545432966	grey
Potri.003G040300.1	0.0722920579045591	grey
Potri.003G041300.1	0.0810055666060266	grey
Potri.003G041400.1	0.196426250893917	grey
Potri.003G041500.1	-0.0439343695123469	grey
Potri.003G041600.1	0.133757841279519	grey
Potri.003G041700.1	0.200561215086487	grey
Potri.003G041900.1	0.0380517043766031	grey
Potri.003G042000.1	-0.125542320244589	grey
Potri.003G042500.1	0.0583650761066967	grey
Potri.003G042600.1	0.00980074555204272	grey
Potri.003G045400.1	0.0877753588477843	grey
Potri.003G046300.1	0.206986636359037	grey
Potri.003G046400.1	0.0121086210059051	grey
Potri.003G046500.1	0.0692446152397316	grey
Potri.003G046700.1	0.0591749180705645	grey
Potri.003G047100.1	0.167208645059773	grey
Potri.003G048200.1	0.170189014596622	grey
Potri.003G048300.1	0.0567101913382368	grey
Potri.003G048400.1	0.0351628272394466	grey
Potri.003G049600.1	0.0365559587155664	grey
Potri.003G049700.1	0.0978134024239363	grey
Potri.003G050700.1	0.0541593376403019	grey
Potri.003G052700.1	-0.116443197959286	grey
Potri.003G053000.1	0.0891547532682968	grey
Potri.003G053100.1	0.31353125449302	grey
Potri.003G053200.1	0.03980376119378	grey
Potri.003G053700.1	0.176405714752729	grey
Potri.003G054600.1	0.270334657537911	grey
Potri.003G054800.1	0.131418037633209	grey
Potri.003G055400.1	-0.167945646116393	grey
Potri.003G055600.1	0.250352459513086	grey
Potri.003G057100.1	-0.0495036878529454	grey
Potri.003G058800.1	0.558290374548353	grey
Potri.003G059000.1	-0.280267599697128	grey
Potri.003G059700.1	0.182290612934478	grey
Potri.003G059800.1	0.0919398946020043	grey
Potri.003G060100.1	-0.0785813015797059	grey
Potri.003G060700.1	0.35477596261353	grey
Potri.003G061700.1	0.0253870439771229	grey
Potri.003G062400.1	-0.0764623926452906	grey
Potri.003G062500.1	-0.0780935247945639	grey
Potri.003G062900.1	0.159551559280991	grey
Potri.003G063000.1	0.237200700849659	grey
Potri.003G064700.1	0.500789850627365	grey
Potri.003G064900.1	-0.0524755305377344	grey
Potri.003G065000.1	0.120336182011881	grey
Potri.003G067200.1	-0.0636655760442136	grey
Potri.003G068200.1	-0.245225111029384	grey
Potri.003G069800.1	0.0312185823221962	grey
Potri.003G070000.1	-0.0514225024966914	grey
Potri.003G071800.1	0.294795620617763	grey
Potri.003G072000.1	-0.193179331529168	grey
Potri.003G073400.1	-0.156444158655967	grey
Potri.003G073700.1	-0.224305331794795	grey
Potri.003G073800.1	-0.025392326846454	grey
Potri.003G074000.1	-0.0636637272915626	grey
Potri.003G074500.1	-0.0250052855341016	grey
Potri.003G075300.1	0.0509037400924727	grey
Potri.003G076300.1	-0.305336540521178	grey
Potri.003G078600.1	-0.0931906692714996	grey
Potri.003G078900.1	-0.19554168344259	grey
Potri.003G079000.1	0.294216417539441	grey
Potri.003G079200.1	-0.215635873425642	grey
Potri.003G079400.1	-0.0153632122818773	grey
Potri.003G080100.1	-0.162113410854898	grey
Potri.003G080200.1	0.0746705875771344	grey
Potri.003G080400.1	-0.000426908168326458	grey
Potri.003G080500.1	-0.0900819764307573	grey
Potri.003G081100.1	0.147658190284888	grey
Potri.003G083000.1	-0.0849346806339068	grey
Potri.003G083600.1	0.027589059782802	grey
Potri.003G083700.1	0.0885196875468694	grey
Potri.003G084600.1	-0.0121702815353133	grey
Potri.003G084700.1	0.348848474034301	grey
Potri.003G084800.1	0.341988976134214	grey
Potri.003G084900.1	0.0704017912829699	grey
Potri.003G086000.1	-0.263464325065126	grey
Potri.003G086300.1	0.142097556973506	grey
Potri.003G086500.1	0.233709686947141	grey
Potri.003G086700.1	-0.519099169261231	grey
Potri.003G086800.1	0.108572556840777	grey
Potri.003G086900.1	0.00346609002025856	grey
Potri.003G087800.1	-0.207011626250332	grey
Potri.003G088100.1	-0.0802515033650919	grey
Potri.003G089200.1	0.0680030846034277	grey
Potri.003G092500.1	0.27730451845572	grey
Potri.003G093400.1	-0.352698753021326	grey
Potri.003G093500.1	-0.0320247869460732	grey
Potri.003G093600.1	0.0277368192828598	grey
Potri.003G093900.1	0.208340071154435	grey
Potri.003G095600.1	-0.0523219713167447	grey
Potri.003G095700.1	-0.0940876496321631	grey
Potri.003G096500.1	0.0412331323612496	grey
Potri.003G097400.1	0.0496228141613166	grey
Potri.003G098100.1	0.0808948286416498	grey
Potri.003G099000.1	-0.0979056313095701	grey
Potri.003G099100.1	0.0610781803226345	grey
Potri.003G099300.1	-0.480273436514895	grey
Potri.003G099600.1	0.162572259372954	grey
Potri.003G100000.1	-0.139248473012029	grey
Potri.003G101900.1	0.143133466733725	grey
Potri.003G102000.1	0.0591113280049771	grey
Potri.003G102300.1	-0.134617537255652	grey
Potri.003G102900.1	0.421443786046122	grey
Potri.003G103000.1	0.24542432553387	grey
Potri.003G103600.1	0.135595407893991	grey
Potri.003G103700.1	-0.090473489713995	grey
Potri.003G106200.1	0.295421697315842	grey
Potri.003G108100.1	0.233320233665725	grey
Potri.003G108700.1	-0.403326633523415	grey
Potri.003G108800.1	-0.368575416094914	grey
Potri.003G110200.1	-0.0504259513154067	grey
Potri.003G111600.1	0.216070903852714	grey
Potri.003G111900.1	-0.308900724898292	grey
Potri.003G112300.1	0.109893810894172	grey
Potri.003G112400.1	0.080908126359336	grey
Potri.003G112500.1	0.105734762995937	grey
Potri.003G114200.1	0.086002797052342	grey
Potri.003G114500.1	0.103364109759851	grey
Potri.003G114600.1	0.551395331553373	grey
Potri.003G115900.1	0.0839366938222543	grey
Potri.003G119000.1	0.0221249518251063	grey
Potri.003G119400.1	-0.515158839862302	grey
Potri.003G119700.1	0.0714157252174825	grey
Potri.003G119800.1	0.318818241581232	grey
Potri.003G120200.1	0.00196760433659571	grey
Potri.003G121500.1	-0.237689431365494	grey
Potri.003G121600.1	-0.256765060493604	grey
Potri.003G121800.1	0.378247918335831	grey
Potri.003G122000.1	-0.108550647869322	grey
Potri.003G122200.1	-0.0464244950361834	grey
Potri.003G122700.1	0.0687087224859349	grey
Potri.003G122800.1	0.0040404731151154	grey
Potri.003G124900.1	0.310272669444214	grey
Potri.003G125200.1	-0.388336772197793	grey
Potri.003G125600.1	0.103678150576974	grey
Potri.003G125900.1	0.264040337251193	grey
Potri.003G126900.1	0.072371622733805	grey
Potri.003G127700.1	-0.0218750813347044	grey
Potri.003G128400.1	-0.0443000407227275	grey
Potri.003G129800.1	0.0603698312515281	grey
Potri.003G130000.1	0.207108883742968	grey
Potri.003G131600.1	0.15276038816152	grey
Potri.003G132400.1	0.0180367413889995	grey
Potri.003G133000.1	0.327772671334005	grey
Potri.003G134500.1	0.04194041004388	grey
Potri.003G135600.1	0.205410979920206	grey
Potri.003G135800.1	-0.197294618542376	grey
Potri.003G135900.1	0.0143317946359637	grey
Potri.003G136600.1	-0.14372084776335	grey
Potri.003G137500.1	0.266921555767106	grey
Potri.003G139300.1	0.210583963231518	grey
Potri.003G140300.1	-0.0660625870819903	grey
Potri.003G140600.1	0.38690525223163	grey
Potri.003G140800.1	0.102052571672929	grey
Potri.003G141000.1	0.0365223962718769	grey
Potri.003G141200.1	0.350224993916082	grey
Potri.003G141500.1	0.34081323324474	grey
Potri.003G141600.1	0.520300468985076	grey
Potri.003G142200.1	0.154030654750064	grey
Potri.003G142300.1	0.0467316171590969	grey
Potri.003G143000.1	-0.336012583318302	grey
Potri.003G144000.1	-0.112129413416844	grey
Potri.003G145500.1	0.266078469470289	grey
Potri.003G145700.1	0.189315008939131	grey
Potri.003G145800.1	0.190341804973232	grey
Potri.003G146000.1	0.0462788298632288	grey
Potri.003G146300.1	-0.11246774305569	grey
Potri.003G147000.1	0.113269060601657	grey
Potri.003G148400.1	0.293399705832513	grey
Potri.003G148600.1	-0.00316374363801779	grey
Potri.003G149000.1	0.0609761330246761	grey
Potri.003G149100.1	0.409813082664616	grey
Potri.003G149700.1	0.366926941069035	grey
Potri.003G149800.1	0.335094177633517	grey
Potri.003G150100.1	0.0820816117964561	grey
Potri.003G150400.1	-0.018906009658918	grey
Potri.003G152000.1	0.152411216449613	grey
Potri.003G152300.1	0.19415304465951	grey
Potri.003G152400.1	0.107385695576311	grey
Potri.003G152800.1	0.0598130833604995	grey
Potri.003G153200.1	-0.150249026848094	grey
Potri.003G153500.1	-0.142256709276798	grey
Potri.003G153600.1	0.0355632695944537	grey
Potri.003G153700.1	-0.181604189046005	grey
Potri.003G154300.1	0.0358668052773426	grey
Potri.003G154500.1	-0.0184675969175123	grey
Potri.003G155500.1	-0.0711509091331575	grey
Potri.003G156200.1	-0.0255903477861923	grey
Potri.003G156300.1	-0.0117719598933614	grey
Potri.003G157000.1	0.649304884932675	grey
Potri.003G157200.1	0.395556185227306	grey
Potri.003G158400.1	0.109293976899452	grey
Potri.003G158600.1	-0.483066488109506	grey
Potri.003G158700.1	-0.230592859234261	grey
Potri.003G159000.1	0.115413858333003	grey
Potri.003G159100.1	-0.442473488067418	grey
Potri.003G159900.1	0.278098311926309	grey
Potri.003G160400.1	-0.0699741875521201	grey
Potri.003G160700.1	0.375726691544538	grey
Potri.003G161000.1	0.116749269510758	grey
Potri.003G161500.1	-0.131872329779439	grey
Potri.003G162900.1	0.0830471905526603	grey
Potri.003G163400.1	0.211515843591112	grey
Potri.003G163700.1	0.348831661883443	grey
Potri.003G164500.1	0.109076581122748	grey
Potri.003G165300.1	0.288641863212475	grey
Potri.003G165800.1	-0.0800129247447079	grey
Potri.003G166100.1	-0.0911273067574191	grey
Potri.003G166300.1	0.406993209066276	grey
Potri.003G166900.1	0.280532148258884	grey
Potri.003G167200.1	0.147495714838104	grey
Potri.003G168100.1	0.0357386480176579	grey
Potri.003G168300.1	-0.0886999461057727	grey
Potri.003G168400.1	0.214262493565166	grey
Potri.003G168500.1	0.280924663580636	grey
Potri.003G169200.1	0.257962746308922	grey
Potri.003G169800.1	-0.176033519414485	grey
Potri.003G169900.1	-0.408428132866464	grey
Potri.003G170100.1	-0.394002503850744	grey
Potri.003G170200.1	-0.380172863334632	grey
Potri.003G170300.1	-0.431572588335173	grey
Potri.003G170900.1	-0.181637326324039	grey
Potri.003G171600.1	-0.118111607855364	grey
Potri.003G171700.1	0.0447063913299629	grey
Potri.003G173000.1	-0.240151581990578	grey
Potri.003G174300.1	-0.0337426827791132	grey
Potri.003G174600.1	0.29513074634862	grey
Potri.003G175200.1	-0.00302886240977558	grey
Potri.003G175500.1	-0.0785032602129847	grey
Potri.003G175700.1	0.282624628356012	grey
Potri.003G176100.1	-0.0997379902491217	grey
Potri.003G177400.1	-0.00759027389246795	grey
Potri.003G177900.1	0.363800416927912	grey
Potri.003G179800.1	0.144831544361178	grey
Potri.003G181400.1	-0.343516241774103	grey
Potri.003G183000.1	-0.115117673786565	grey
Potri.003G183200.1	-0.0849601422716696	grey
Potri.003G184100.1	-0.244433992148772	grey
Potri.003G185300.1	0.130223991240475	grey
Potri.003G185500.1	-0.0104930929037228	grey
Potri.003G185900.1	-0.0596889415357678	grey
Potri.003G186200.1	-0.0589454808153842	grey
Potri.003G186400.1	-0.232920504093924	grey
Potri.003G186700.1	0.160920931194975	grey
Potri.003G187200.1	-0.250737828749599	grey
Potri.003G187600.1	0.106761109283008	grey
Potri.003G188500.1	0.140448692152512	grey
Potri.003G188800.1	0.13549250082834	grey
Potri.003G188900.1	-0.14944010378154	grey
Potri.003G189300.1	0.0519989424972553	grey
Potri.003G189400.1	0.0947243117805844	grey
Potri.003G189700.1	0.309286503516962	grey
Potri.003G190200.1	0.1667696590042	grey
Potri.003G190600.1	-0.11730028470187	grey
Potri.003G191300.1	-0.0109687364987639	grey
Potri.003G192600.1	0.108433808417889	grey
Potri.003G192900.1	0.278273457035025	grey
Potri.003G193100.1	0.269829675608866	grey
Potri.003G193200.1	0.00742289331761642	grey
Potri.003G193300.1	-0.0421757694942989	grey
Potri.003G194500.1	0.362279018984821	grey
Potri.003G196300.1	-0.122153290020438	grey
Potri.003G196400.1	-0.0438031413839182	grey
Potri.003G196500.1	0.433155065998814	grey
Potri.003G196600.1	-0.00434066338107369	grey
Potri.003G196800.1	0.119567550425521	grey
Potri.003G197300.1	0.377467813624102	grey
Potri.003G197800.1	-0.0307475699141574	grey
Potri.003G199200.1	0.289292592969294	grey
Potri.003G199400.1	0.0453996345158482	grey
Potri.003G199500.1	0.128346445205667	grey
Potri.003G199600.1	0.0976361301255974	grey
Potri.003G199700.1	0.324171281287344	grey
Potri.003G200100.1	0.169118071467516	grey
Potri.003G200200.1	0.191817790131392	grey
Potri.003G200300.1	0.212965567754199	grey
Potri.003G200500.1	0.0887777322941133	grey
Potri.003G200700.1	0.345368474108202	grey
Potri.003G201700.1	0.0927511598908436	grey
Potri.003G201800.1	0.355803714928618	grey
Potri.003G201900.1	0.226060000733307	grey
Potri.003G202100.1	0.221952899726738	grey
Potri.003G202500.1	0.133923362866861	grey
Potri.003G202600.1	0.0821035365704168	grey
Potri.003G202900.1	-0.0655586857710511	grey
Potri.003G203600.1	0.0565732250478998	grey
Potri.003G204800.1	-0.207215003980473	grey
Potri.003G206300.1	0.147695483695196	grey
Potri.003G206400.1	0.256066380484568	grey
Potri.003G206500.1	0.0655058596310371	grey
Potri.003G206600.1	0.0968114886119812	grey
Potri.003G206800.1	0.00533553907915567	grey
Potri.003G206900.1	0.0436764732260466	grey
Potri.003G207000.1	-0.105808905145627	grey
Potri.003G207300.1	0.346701589240219	grey
Potri.003G207500.1	0.0392872767611136	grey
Potri.003G207800.1	-0.0466263995393443	grey
Potri.003G208300.1	0.0285465498068276	grey
Potri.003G208500.1	0.187172931249027	grey
Potri.003G208800.1	0.105876396292061	grey
Potri.003G209400.1	0.146123015323223	grey
Potri.003G209500.1	0.0395669016936085	grey
Potri.003G209800.1	0.322823679494056	grey
Potri.003G209900.1	0.0169692571465231	grey
Potri.003G210100.1	0.160562682618502	grey
Potri.003G210400.1	0.0870073903352572	grey
Potri.003G212000.1	0.0955210183527099	grey
Potri.003G212200.1	0.0146927232164228	grey
Potri.003G213000.1	-0.161616041513259	grey
Potri.003G213100.1	-0.271477500683111	grey
Potri.003G215200.1	0.254984507526039	grey
Potri.003G215800.1	0.378938929026496	grey
Potri.003G216700.1	0.0613562814998479	grey
Potri.003G217000.1	0.0724940386262795	grey
Potri.003G217900.1	-0.187480518463254	grey
Potri.003G218000.1	-0.205730676831055	grey
Potri.003G218100.1	0.180923297969708	grey
Potri.003G218300.1	-0.0996152298929208	grey
Potri.003G219400.1	0.101744368216207	grey
Potri.003G221300.1	0.28556866087119	grey
Potri.003G221400.1	-0.239429578588165	grey
Potri.003G223100.1	0.0741402821729143	grey
Potri.003G223300.1	0.361023176840444	grey
Potri.003G223400.1	0.465513986065069	grey
Potri.003G223600.1	0.0562364538372116	grey
Potri.003G223700.1	-0.100450130462963	grey
Potri.003G224100.1	0.19012305258623	grey
Potri.004G000200.1	0.0747957366596721	grey
Potri.004G000600.1	0.474165229477919	grey
Potri.004G002500.1	-0.0222286816173395	grey
Potri.004G002800.1	0.183475749197043	grey
Potri.004G002900.1	0.47859091567409	grey
Potri.004G003400.1	0.492318564878728	grey
Potri.004G003800.1	-0.0892891244660649	grey
Potri.004G004500.1	0.333240702526723	grey
Potri.004G005100.1	0.0238186741742765	grey
Potri.004G005300.1	0.520365685240197	grey
Potri.004G005500.1	-0.119902524426075	grey
Potri.004G005700.1	0.0137961661218751	grey
Potri.004G005800.1	-0.108881896284251	grey
Potri.004G006000.1	-0.086114004777189	grey
Potri.004G006100.1	0.246170511550206	grey
Potri.004G006300.1	-0.0755723886082318	grey
Potri.004G006500.1	0.0381937419032011	grey
Potri.004G006800.1	-0.159530973667937	grey
Potri.004G008100.1	-0.147778643482144	grey
Potri.004G008200.1	-0.139462605520664	grey
Potri.004G008800.1	-0.154292442842919	grey
Potri.004G009500.1	-0.179011280264751	grey
Potri.004G009900.1	-0.163979993473074	grey
Potri.004G010600.1	-0.00527337163033137	grey
Potri.004G010900.1	-0.0588065205132428	grey
Potri.004G011000.1	0.112380468506087	grey
Potri.004G011400.1	0.0215077693387465	grey
Potri.004G011600.1	0.0434721441718837	grey
Potri.004G011800.1	0.163732823869294	grey
Potri.004G011900.1	0.24354173749052	grey
Potri.004G012500.1	-0.109475363601422	grey
Potri.004G012600.1	0.041587999439028	grey
Potri.004G012700.1	-0.0256521011334106	grey
Potri.004G013300.1	0.0581851294934234	grey
Potri.004G013800.1	0.0366904414904649	grey
Potri.004G014000.1	0.216176165029278	grey
Potri.004G014100.1	0.270457693165203	grey
Potri.004G014700.1	0.0344280779474438	grey
Potri.004G015400.1	0.132445500327062	grey
Potri.004G015900.1	-0.0561470607083104	grey
Potri.004G016200.1	0.260580628240552	grey
Potri.004G016300.1	0.242000859313934	grey
Potri.004G018800.1	0.0745491888623665	grey
Potri.004G019200.1	-0.135284510850747	grey
Potri.004G019500.1	-0.170999985786595	grey
Potri.004G020400.1	-0.0564135325443636	grey
Potri.004G021000.1	-0.0393116542991199	grey
Potri.004G021100.1	0.0718821589964205	grey
Potri.004G023800.1	0.218325869273315	grey
Potri.004G024300.1	0.0613126645516109	grey
Potri.004G024500.1	-0.00424325575911778	grey
Potri.004G025100.1	-0.000815647560770777	grey
Potri.004G025500.1	0.0312041003256507	grey
Potri.004G025800.1	0.0401096811053179	grey
Potri.004G025900.1	-0.161525289087914	grey
Potri.004G026000.1	-0.143249281681895	grey
Potri.004G026200.1	-0.0039950647064618	grey
Potri.004G026800.1	0.129445731007375	grey
Potri.004G026900.1	0.271518805883381	grey
Potri.004G027400.1	-0.0913605018164856	grey
Potri.004G028100.1	0.0402659819258855	grey
Potri.004G028300.1	0.336581933968496	grey
Potri.004G028700.1	-0.251999454225968	grey
Potri.004G029200.1	0.0300154177831254	grey
Potri.004G029500.1	-0.0626483117355038	grey
Potri.004G030900.1	0.249519131397701	grey
Potri.004G031800.1	0.506427976203283	grey
Potri.004G032400.1	0.121649578603054	grey
Potri.004G034100.1	0.138579809975885	grey
Potri.004G036800.1	0.0551030994381162	grey
Potri.004G037100.1	0.559506176756251	grey
Potri.004G038900.1	0.034970646029771	grey
Potri.004G039300.1	0.278132170233616	grey
Potri.004G039500.1	0.472448003903572	grey
Potri.004G039600.1	0.313813159084392	grey
Potri.004G039700.1	-0.17603149819409	grey
Potri.004G040200.1	0.222011655765999	grey
Potri.004G040900.1	0.467410408735071	grey
Potri.004G041000.1	0.0382930931296683	grey
Potri.004G042600.1	0.29180915727176	grey
Potri.004G043500.1	-0.0230182212696467	grey
Potri.004G043600.1	-0.0295409345585639	grey
Potri.004G044400.1	0.189816794573617	grey
Potri.004G045500.1	-0.0254758785289058	grey
Potri.004G045600.1	0.0235848317026256	grey
Potri.004G045900.1	0.187347569348099	grey
Potri.004G046200.1	0.503593292343799	grey
Potri.004G047700.1	0.522223583038719	grey
Potri.004G050000.1	-0.0467397373051475	grey
Potri.004G050100.1	-0.189200734385229	grey
Potri.004G051400.1	-0.44812349810452	grey
Potri.004G052100.1	-0.0995959542243933	grey
Potri.004G052700.1	-0.105135152418973	grey
Potri.004G052900.1	0.302536388536876	grey
Potri.004G053200.1	-0.0352643553496835	grey
Potri.004G053300.1	0.465833764144717	grey
Potri.004G053900.1	0.00901624391028094	grey
Potri.004G054400.1	0.0845407539226195	grey
Potri.004G054500.1	0.133975459790873	grey
Potri.004G055200.1	0.388654388661926	grey
Potri.004G055300.1	0.33637252090412	grey
Potri.004G057500.1	0.105460719387142	grey
Potri.004G059400.1	0.351043616907422	grey
Potri.004G059800.1	-0.416918721163077	grey
Potri.004G060100.1	0.0726734865452027	grey
Potri.004G061000.1	0.241107608702276	grey
Potri.004G061400.1	0.141791943003553	grey
Potri.004G061500.1	-0.194263753437483	grey
Potri.004G061900.1	-0.175476381464152	grey
Potri.004G063000.1	-0.0625628269202374	grey
Potri.004G063600.1	-0.144688664578662	grey
Potri.004G064600.1	0.22253986231896	grey
Potri.004G065200.1	0.141102900757719	grey
Potri.004G065400.1	-0.000523339209453496	grey
Potri.004G065500.1	-0.150665655124189	grey
Potri.004G065600.1	-0.0405457624475144	grey
Potri.004G066300.1	0.110632143349428	grey
Potri.004G066400.1	0.0596065593186729	grey
Potri.004G066600.1	-0.145583991816568	grey
Potri.004G067100.1	-0.112588823978319	grey
Potri.004G067900.1	0.100841597745013	grey
Potri.004G068100.1	-0.116329392548138	grey
Potri.004G068200.1	-0.0372148529019737	grey
Potri.004G068600.1	0.0548013405453889	grey
Potri.004G069100.1	-0.175364741273541	grey
Potri.004G070200.1	0.182925190588696	grey
Potri.004G070300.1	0.0731406904661946	grey
Potri.004G070800.1	0.537780468155878	grey
Potri.004G071200.1	0.0198220093351825	grey
Potri.004G071400.1	-0.00257541042242388	grey
Potri.004G071700.1	-0.102092043220883	grey
Potri.004G071800.1	0.227494050885842	grey
Potri.004G072000.1	-0.452805165435951	grey
Potri.004G072200.1	-0.0370595325196561	grey
Potri.004G072300.1	0.103515090569786	grey
Potri.004G072600.1	0.0464763954650859	grey
Potri.004G073400.1	-0.174406445896033	grey
Potri.004G074600.1	-0.0371089426367732	grey
Potri.004G075100.1	-0.0252260627632055	grey
Potri.004G075400.1	0.2888021782656	grey
Potri.004G075900.1	0.214887860551138	grey
Potri.004G076000.1	0.177216565533905	grey
Potri.004G076100.1	0.133753513117044	grey
Potri.004G076300.1	0.195601164589366	grey
Potri.004G076400.1	0.208349111479991	grey
Potri.004G076500.1	0.142888933893608	grey
Potri.004G076600.1	0.2796070749092	grey
Potri.004G077100.1	0.247012707715103	grey
Potri.004G077200.1	0.343055092550703	grey
Potri.004G078500.1	0.164204117957143	grey
Potri.004G078700.1	-0.154766786253212	grey
Potri.004G078900.1	-0.0336981317637566	grey
Potri.004G079100.1	0.0577737628363271	grey
Potri.004G079300.1	-0.0927748651527641	grey
Potri.004G079700.1	-0.119145697841186	grey
Potri.004G080000.1	-0.171393413258265	grey
Potri.004G080100.1	0.12979503347125	grey
Potri.004G080200.1	0.380898004468991	grey
Potri.004G080300.1	-0.0624792840756494	grey
Potri.004G081700.1	0.249232015388766	grey
Potri.004G081800.1	0.508363778996975	grey
Potri.004G082600.1	0.0810548706641139	grey
Potri.004G083100.1	0.16949061904462	grey
Potri.004G083900.1	-0.202808849971723	grey
Potri.004G085000.1	-0.0254973604165439	grey
Potri.004G085900.1	0.0961606969155063	grey
Potri.004G086200.1	-0.150019547718417	grey
Potri.004G087700.1	-0.0641784160721047	grey
Potri.004G088400.1	-0.0276340626300289	grey
Potri.004G088500.1	0.0905191788192406	grey
Potri.004G088700.1	0.087124580916476	grey
Potri.004G089500.1	0.117863018292855	grey
Potri.004G089700.1	0.0932873616321578	grey
Potri.004G090600.1	0.0233592903737132	grey
Potri.004G090700.1	0.181948115380558	grey
Potri.004G090800.1	0.140632322219449	grey
Potri.004G091900.1	0.374215292924704	grey
Potri.004G093200.1	0.159690353377014	grey
Potri.004G094600.1	0.166189412102852	grey
Potri.004G094900.1	0.0311154673500933	grey
Potri.004G095400.1	0.0624424160196309	grey
Potri.004G095500.1	-0.268028892425139	grey
Potri.004G095800.1	0.130421614440228	grey
Potri.004G096400.1	0.173309679000063	grey
Potri.004G097000.1	0.0762950998750514	grey
Potri.004G097100.1	0.0568925119711405	grey
Potri.004G097400.1	0.0970490941174804	grey
Potri.004G097500.1	-0.075684740537764	grey
Potri.004G098000.1	-0.148166740245739	grey
Potri.004G098400.1	-0.00519574155860154	grey
Potri.004G099300.1	0.38308308942261	grey
Potri.004G102000.1	0.0953348693318875	grey
Potri.004G102100.1	0.0878432988546748	grey
Potri.004G102400.1	0.332258164765705	grey
Potri.004G102600.1	0.159992612287174	grey
Potri.004G102900.1	0.337297791843273	grey
Potri.004G103600.1	-0.305990312085866	grey
Potri.004G103700.1	0.299545509552339	grey
Potri.004G105200.1	-0.216237901077587	grey
Potri.004G106000.1	-0.00345381907103166	grey
Potri.004G107100.1	0.184419671955968	grey
Potri.004G108700.1	-0.0174318531295851	grey
Potri.004G108900.1	-0.326822381322789	grey
Potri.004G111400.1	0.338427428303889	grey
Potri.004G111700.1	0.0307590774563816	grey
Potri.004G111800.1	-0.0294892737045626	grey
Potri.004G112300.1	0.080340760913933	grey
Potri.004G112900.1	0.272129606594072	grey
Potri.004G113400.1	0.0140446254998487	grey
Potri.004G113700.1	0.330175126051516	grey
Potri.004G114700.1	-0.221217370646781	grey
Potri.004G115400.1	0.172199161695948	grey
Potri.004G116000.1	-0.0188352479767048	grey
Potri.004G116100.1	0.172152587009258	grey
Potri.004G116300.1	0.0739433922577132	grey
Potri.004G118100.1	-0.185847809892235	grey
Potri.004G118600.1	-0.52080183612078	grey
Potri.004G119600.1	0.08156638205991	grey
Potri.004G120200.1	0.14186002260435	grey
Potri.004G120900.1	0.342007034429476	grey
Potri.004G121100.1	0.117649004543679	grey
Potri.004G122000.1	-0.221923338433929	grey
Potri.004G122400.1	0.445685872124074	grey
Potri.004G123400.1	-0.111846149489547	grey
Potri.004G123600.1	0.334094555716598	grey
Potri.004G124100.1	0.137969730751052	grey
Potri.004G124300.1	-0.0644217279989611	grey
Potri.004G126200.1	-0.0657706052968132	grey
Potri.004G126400.1	0.320339500448514	grey
Potri.004G126700.1	0.161678703535321	grey
Potri.004G127400.1	-0.330520945299559	grey
Potri.004G129400.1	-0.0118331386339256	grey
Potri.004G130100.1	-0.240723599029183	grey
Potri.004G131000.1	0.0174019412844064	grey
Potri.004G133000.1	0.160139205134625	grey
Potri.004G133600.1	0.277150378077264	grey
Potri.004G134200.1	-0.0298707859658724	grey
Potri.004G134800.1	0.0973329386460041	grey
Potri.004G135000.1	-0.383820064260044	grey
Potri.004G135600.1	-0.0466891623043967	grey
Potri.004G136000.1	0.0969945748380214	grey
Potri.004G136200.1	-0.0502388592268179	grey
Potri.004G136600.1	-0.255812172661985	grey
Potri.004G137200.1	0.0529866052772133	grey
Potri.004G137900.1	0.29522742679821	grey
Potri.004G138100.1	0.222249317683372	grey
Potri.004G138600.1	-0.136098568338505	grey
Potri.004G139500.1	-0.0704090072008229	grey
Potri.004G140300.1	0.342284884125287	grey
Potri.004G140700.1	0.110912636782531	grey
Potri.004G141100.1	0.133570262967659	grey
Potri.004G141300.1	0.249457408692512	grey
Potri.004G142900.1	-0.25480595775648	grey
Potri.004G143500.1	0.162730154923918	grey
Potri.004G144200.1	0.217002652871046	grey
Potri.004G144400.1	0.438680744883951	grey
Potri.004G146000.1	0.0154715885730979	grey
Potri.004G147300.1	0.208698597715919	grey
Potri.004G148300.1	0.543856259296587	grey
Potri.004G148400.1	0.0229304967830914	grey
Potri.004G149100.1	0.143367967631903	grey
Potri.004G150300.1	-0.109656544079766	grey
Potri.004G150500.1	-0.0874680971383483	grey
Potri.004G151700.1	0.0673854453205464	grey
Potri.004G151800.1	0.161033433875741	grey
[truncated: 32,230 more rows]
