# Supplementary material for: Gene expression predictions and networks in natural populations supports the omnigenic theory
Source: BMC Genomics. 2020 Jun 22;21:416. doi: 10.1186/s12864-020-06809-2 (PMC7310122; doi:10.1186/s12864-020-06809-2)
Supplement: Supplementary file 2 — Additional file 2 Suppl. Table 2. Distribution of core, peripheral and peripheral no grey genes across modules. [file 12864_2020_6809_MOESM2_ESM.csv]

	core	peripheral	peripheral no grey
grey	0	2942	0
blue	519	300	1438
turquoise	498	85	933
yellow	368	1	99
brown	258	13	152
magenta	119	12	167
pink	135	14	107
red	120	8	111
lightcyan	170	1	21
cyan	74	4	68
salmon	75	8	63
grey60	136	1	1
darkturquoise	69	3	32
purple	45	4	52
black	70	5	21
greenyellow	56	3	20
darkgrey	37	1	21
saddlebrown	58	0	1
violet	53	0	0
white	27	0	23
darkmagenta	39	3	7
lightyellow	33	4	10
orange	45	0	0
darkorange	43	0	1
darkred	43	0	0
royalblue	37	0	5
green	25	0	14
lightgreen	37	0	0
paleturquoise	24	1	12
skyblue	32	1	4
tan	27	1	9
darkgreen	22	1	10
darkolivegreen	25	1	3
midnightblue	18	1	10
steelblue	25	1	3
yellowgreen	22	1	2
sienna3	19	2	2
skyblue3	19	0	0
